# Supplementary material for: Molecular Mechanisms Underlying Sugarcane Response to Aluminum Stress by RNA-Seq
Source: Int J Mol Sci. 2020 Oct 26;21(21):7934. doi: 10.3390/ijms21217934 (PMC7672567; doi:10.3390/ijms21217934)
Supplement: Supplementary file 1 [file ijms-21-07934-s001.zip]

Archive with 2 entries (2 files):
- SUPPLEMENTARY MATERIAL_Table and Figure.docx
- Supplemental Table S3.xlsx
