# Supplementary material for: Molecular Mechanisms Underlying Sugarcane Response to Aluminum Stress by RNA-Seq
Source: Int J Mol Sci. 2020 Oct 26;21(21):7934. doi: 10.3390/ijms21217934 (PMC7672567; doi:10.3390/ijms21217934)
Supplement: Supplementary file 1 [file ijms-21-07934-s001.zip › Supplemental Table S3.xlsx]

## Sheet: TAS - seq vs reseq
CONTIG	Log2FC_CTC_RNAseq	Log2FC_CTC_Reseq	NAME	DESCRIPTION
Contig6	-7.06287	-10.3683	'not assigned.unknown'	' no hits & (original description: Contig6 Contig6)'
Contig9	-7.63763	-10.2628	'not assigned.unknown'	' no hits & (original description: Contig9 Contig9)'
Contig18	6.22848	8.79526	'not assigned.unknown'	' no hits & (original description: Contig18 Contig18)'
Contig25	-7.9059	-10.0173	'PS.photorespiration.serine hydroxymethyltransferase'	'(at4g13930 : 321.0) Encodes a serine hydroxymethyltransferase maximally expressed in root; serine hydroxymethyltransferase 4 (SHM4); FUNCTIONS IN: pyridoxal phosphate binding, glycine hydroxymethyltransferase activity, catalytic activity; INVOLVED IN: response to cadmium ion, glycine metabolic process, L-serine metabolic process; LOCATED IN: cytosol, plasma membrane, membrane; EXPRESSED IN: 9 pl…
Contig42	6.00312	10.0981	'not assigned.unknown'	' no hits & (original description: Contig42 Contig42)'
Contig76	9.81769	10.7267	'not assigned.unknown'	' no hits & (original description: Contig76 Contig76)'
Contig86	-6.31016	-9.96581	'not assigned.unknown'	' no hits & (original description: Contig86 Contig86)'
Contig94	8.20851	10.6062	'not assigned.unknown'	' no hits & (original description: Contig94 Contig94)'
Contig108	-7.74556	-10.0128	'not assigned.unknown'	'(gnl|cdd|38301 : 50.0) no description available & (reliability: 100.0) & (original description: Contig108 Contig108)'
Contig130	-5.60093	-7.25469	'not assigned.unknown'	' no hits & (original description: Contig130 Contig130)'
Contig131	6.15853	8.95853	'not assigned.unknown'	'(ipr000675 : 65.49403) Cutinase & (reliability: 100.0) & (original description: Contig131 Contig131)'
Contig138	-5.4584	-10.4427	'development.unspecified'	'(q9m5g3|tctp_horvu : 100.0) Translationally-controlled tumor protein homolog (TCTP) (HTP) - Hordeum vulgare (Barley) & (at3g05540 : 99.0) Methionine sulfoxide reductase (MSS4-like) family protein; CONTAINS InterPro DOMAIN/s: Translationally controlled tumour protein (InterPro:IPR018105), Mss4/translationally controlled tumour-associated TCTP (InterPro:IPR011323), Translationally controlled tumou…
Contig170	-8.45212	-11.1651	'protein.synthesis.ribosomal protein.eukaryotic.60S subunit.L32'	'(loc_os09g32532.2 : 101.0) no description available & (at4g18100 : 98.6) Ribosomal protein L32e; FUNCTIONS IN: structural constituent of ribosome; INVOLVED IN: translation, ribosome biogenesis; LOCATED IN: cytosolic ribosome, ribosome, cytosolic large ribosomal subunit, nucleolus; EXPRESSED IN: callus, pollen tube, leaf; CONTAINS InterPro DOMAIN/s: Ribosomal protein L32e (InterPro:IPR001515), Ri…
Contig176	6.20238	9.76186	'not assigned.unknown'	' no hits & (original description: Contig176 Contig176)'
Contig177	9.58129	10.9192	'not assigned.unknown'	' no hits & (original description: Contig177 Contig177)'
Contig181	-6.32755	-10.6081	'not assigned.unknown'	' no hits & (original description: Contig181 Contig181)'
Contig221	-6.22916	-10.2107	'not assigned.unknown'	' no hits & (original description: Contig221 Contig221)'
Contig232	-9.64241	-11.2354	'not assigned.no ontology'	'(at1g23750 : 81.6) Nucleic acid-binding, OB-fold-like protein; CONTAINS InterPro DOMAIN/s: Nucleic acid-binding, OB-fold-like (InterPro:IPR016027), Nucleic acid-binding, OB-fold (InterPro:IPR012340); BEST Arabidopsis thaliana protein match is: Nucleic acid-binding, OB-fold-like protein (TAIR:AT1G10590.2); Has 249 Blast hits to 249 proteins in 61 species: Archae - 55; Bacteria - 0; Metazoa - 0; F…
Contig255	5.45684	2.34227	'not assigned.unknown'	'(gnl|cdd|36433 : 54.3) no description available & (reliability: 100.0) & (original description: Contig255 Contig255)'
Contig259	-6.71149	-10.554	'not assigned.unknown'	'(gnl|cdd|36433 : 52.7) no description available & (reliability: 100.0) & (original description: Contig259 Contig259)'
Contig261	-6.81368	-9.59969	'RNA.processing.splicing'	'(at5g51300 : 141.0) splicing factor-related; FUNCTIONS IN: RNA binding, zinc ion binding, nucleotide binding, nucleic acid binding; INVOLVED IN: RNA splicing; EXPRESSED IN: 24 plant structures; EXPRESSED DURING: 13 growth stages; CONTAINS InterPro DOMAIN/s: K Homology (InterPro:IPR004087), K Homology, type 1, subgroup (InterPro:IPR018111), RNA recognition motif, RNP-1 (InterPro:IPR000504), K Hom…
Contig275	-6.53465	-11.661	'RNA.regulation of transcription.putative transcription regulator'	'(chl4|510054 : 139.0) no description available & (loc_os03g22740.1 : 138.0) no description available & (at5g27120 : 136.0) SAR DNA-binding protein, putative, strong similarity to SAR DNA-binding protein-1 (Pisum sativum) GI:3132696; contains Pfam profile PF01798: Putative snoRNA binding domain; has similarity to MAR binding NOP58 protein; NOP56-like pre RNA processing ribonucleoprotein; FUNCTION…
Contig277	5.50651	8.54043	'not assigned.unknown'	' no hits & (original description: Contig277 Contig277)'
Contig278	8.51661	11.6891	'DNA.synthesis/chromatin structure'	'(loc_os01g36920.2 : 130.0) no description available & (at5g11200 : 129.0) DEAD/DEAH box RNA helicase family protein ; FUNCTIONS IN: helicase activity, ATP-dependent helicase activity, nucleic acid binding, ATP binding; INVOLVED IN: biological_process unknown; EXPRESSED IN: male gametophyte, guard cell, pollen tube; EXPRESSED DURING: M germinated pollen stage; CONTAINS InterPro DOMAIN/s: RNA heli…
Contig282	-9.50909	-11.2189	'not assigned.unknown'	' no hits & (original description: Contig282 Contig282)'
Contig283	-8.05544	-9.4436	'PS.photorespiration.glycine cleavage.P subunit'	'(o49954|gcsp_soltu : 154.0) Glycine dehydrogenase [decarboxylating], mitochondrial precursor (EC 1.4.4.2) (Glycine decarboxylase) (Glycine cleavage system P-protein) - Solanum tuberosum (Potato) & (at4g33010 : 150.0) glycine decarboxylase P-protein 1 (GLDP1); FUNCTIONS IN: glycine dehydrogenase (decarboxylating) activity, protein binding; INVOLVED IN: glycine catabolic process, response to cadmi…
Contig303	-8.07834	-11.4247	'not assigned.unknown'	' no hits & (original description: Contig303 Contig303)'
Contig321	-7.15437	-10.562	'cell.division'	'(chl4|523252 : 159.0) no description available & (loc_os10g30580.1 : 158.0) no description available & (at3g09840 : 157.0) Encodes a cell division cycle protein, a member of AAA-type ATPases gene family. Expressed throughout the plant in regions of cell division. Within the cell, sub-cellular localization varies depending on the stage of the cell cycle.Mutants in which the expression of CDC48A i…
Contig323	7.9794	10.6396	'not assigned.unknown'	' no hits & (original description: Contig323 Contig323)'
Contig341	-7.97055	-9.26246	'protein.synthesis.ribosomal protein.eukaryotic.40S subunit.S28'	'(loc_os10g27174.1 : 69.7) no description available & (ipr000289 : 68.89523) Ribosomal protein S28e & (p46302|rs28_maize : 66.6) 40S ribosomal protein S28 - Zea mays (Maize) & (at5g03850 : 63.2) Nucleic acid-binding, OB-fold-like protein; FUNCTIONS IN: structural constituent of ribosome; INVOLVED IN: translation, ribosome biogenesis; LOCATED IN: cytosolic small ribosomal subunit, ribosome, cell w…
Contig355	-5.14478	-8.94922	'not assigned.unknown'	' no hits & (original description: Contig355 Contig355)'
Contig357	-9.1406	-10.7081	'not assigned.unknown'	'(gnl|cdd|70912 : 50.8) no description available & (reliability: 100.0) & (original description: Contig357 Contig357)'
Contig370	-8.11353	-10.4691	'not assigned.unknown'	'(at4g27020 : 127.0) unknown protein; FUNCTIONS IN: molecular_function unknown; LOCATED IN: vacuole; BEST Arabidopsis thaliana protein match is: unknown protein (TAIR:AT5G54870.1); Has 1807 Blast hits to 1807 proteins in 277 species: Archae - 0; Bacteria - 0; Metazoa - 736; Fungi - 347; Plants - 385; Viruses - 0; Other Eukaryotes - 339 (source: NCBI BLink). & (loc_os01g58114.2 : 125.0) no descrip…
Contig381	6.05054	10.6653	'not assigned.unknown'	' no hits & (original description: Contig381 Contig381)'
Contig402	-8.34625	-11.6764	'not assigned.unknown'	' no hits & (original description: Contig402 Contig402)'
Contig404	5.76114	8.70322	'protein.synthesis.ribosomal protein.eukaryotic.60S subunit.L5'	'(o65353|rl5_helan : 310.0) 60S ribosomal protein L5 - Helianthus annuus (Common sunflower) & (loc_os01g67126.1 : 303.0) no description available & (at3g25520 : 294.0) Encodes ribosomal protein L5 that binds to 5S ribosomal RNA and in involved in its export from the nucleus to the cytoplasm. Identified in a screen for enhancers of as1. as1/pgy double mutants show defects in leaf vascular patterni…
Contig417	-8.13205	-10.8646	'protein.synthesis.ribosomal protein.eukaryotic.40S subunit.S17'	'(loc_os03g01900.1 : 72.8) no description available & (chl4|512805 : 71.2) no description available & (at3g10610 : 67.4) Ribosomal S17 family protein; FUNCTIONS IN: structural constituent of ribosome; INVOLVED IN: translation; LOCATED IN: cytosolic small ribosomal subunit, cytosolic ribosome, ribosome; EXPRESSED IN: 22 plant structures; EXPRESSED DURING: 13 growth stages; CONTAINS InterPro DOMAIN…
Contig425	8.36319	3.44853	'not assigned.unknown'	'(gnl|cdd|36433 : 55.0) no description available & (reliability: 100.0) & (original description: Contig425 Contig425)'
Contig428	-6.05238	-10.5256	'secondary metabolism.wax'	'(at1g67730 : 96.7) Encodes one of the two Arabidopsis homologues to YBR159w encoding a S. cerevisiae beta-ketoacyl reductase (KCR), which catalyzes the first reduction during VLCFA (very long chain fatty acids, >18 carbon) elongation: KCR1 (At1g67730), KCR2 (At1g24470). Complementation of the yeast ybr159Delta mutant demonstrated that the two KCR proteins are divergent and that only AtKCR1 can r…
Contig448	-7.34037	-10.5358	'cell.vesicle transport'	'(at1g52360 : 188.0) Coatomer, beta' subunit; FUNCTIONS IN: structural molecule activity; INVOLVED IN: intracellular protein transport, vesicle-mediated transport; LOCATED IN: membrane coat, COPI vesicle coat; EXPRESSED IN: 24 plant structures; EXPRESSED DURING: 13 growth stages; CONTAINS InterPro DOMAIN/s: WD40 repeat 2 (InterPro:IPR019782), Coatomer, WD associated region (InterPro:IPR006692), C…
Contig451	6.3797	7.75967	'not assigned.unknown'	'(gnl|cdd|36433 : 53.1) no description available & (reliability: 100.0) & (original description: Contig451 Contig451)'
Contig454	-7.09292	-9.68019	'not assigned.unknown'	'(gnl|cdd|38301 : 53.5) no description available & (reliability: 100.0) & (original description: Contig454 Contig454)'
Contig479	7.3822	8.44627	'not assigned.unknown'	' no hits & (original description: Contig479 Contig479)'
Contig481	-4.90585	-1.02542	'not assigned.unknown'	'(gnl|cdd|36139 : 61.9) no description available & (reliability: 100.0) & (original description: Contig481 Contig481)'
Contig489	-7.58018	-10.468	'TCA / org transformation.TCA.2-oxoglutarate dehydrogenase'	'(loc_os04g32330.2 : 288.0) no description available & (chl4|524848 : 285.0) no description available & (at5g55070 : 284.0) Dihydrolipoamide succinyltransferase; FUNCTIONS IN: zinc ion binding, acyltransferase activity; INVOLVED IN: response to oxidative stress, metabolic process; LOCATED IN: cytosolic ribosome, mitochondrion; EXPRESSED IN: 27 plant structures; EXPRESSED DURING: 15 growth stages;…
Contig495	6.19872	9.34333	'not assigned.unknown'	' no hits & (original description: Contig495 Contig495)'
Contig496	-5.61524	-10.883	'not assigned.unknown'	' no hits & (original description: Contig496 Contig496)'
Contig502	-5.92383	-9.96958	'protein.degradation.ubiquitin.E1'	'(loc_os07g39780.2 : 86.3) no description available & (at2g21470 : 83.2) Encodes one of the two subunits of the SUMO activation enzyme required during sumolation. Sumolation is a post-translational protein modification process similar to ubiquitination during which a polypeptide (SUMO) is covalently attached to a target protein.; SUMO-activating enzyme 2 (SAE2); CONTAINS InterPro DOMAIN/s: Ubiqui…
Contig505	-8.01607	-11.487	'protein.folding'	'(chl4|524078 : 196.0) no description available & (q05046|ch62_cucma : 187.0) Chaperonin CPN60-2, mitochondrial precursor (HSP60-2) - Cucurbita maxima (Pumpkin) (Winter squash) & (at3g23990 : 185.0) mitochondrial chaperonin HSP. assist in rapid assembly of the oligomeric protein structures in the mitochondria.; heat shock protein 60 (HSP60); FUNCTIONS IN: copper ion binding, ATP binding; INVOLVED…
Contig525	7.65225	11.3882	'not assigned.unknown'	'(chl4|511965 : 53.5) no description available & (reliability: 100.0) & (original description: Contig525 Contig525)'
Contig548	6.42438	11.594	'not assigned.unknown'	'(loc_os01g42650.1 : 51.2) no description available & (reliability: 100.0) & (original description: Contig548 Contig548)'
Contig553	-5.82259	-10.7067	'not assigned.unknown'	'(gnl|cdd|36433 : 50.4) no description available & (reliability: 100.0) & (original description: Contig553 Contig553)'
Contig556	5.05445	10.2761	'not assigned.unknown'	'(gnl|cdd|38301 : 54.6) no description available & (reliability: 100.0) & (original description: Contig556 Contig556)'
Contig567	-6.01809	-9.88741	'not assigned.unknown'	' no hits & (original description: Contig567 Contig567)'
Contig568	-9.56426	-8.56072	'signalling.G-proteins'	'(ipr000195 : 90.2316) Rab-GAP/TBC domain & (at3g02460 : 89.0) Ypt/Rab-GAP domain of gyp1p superfamily protein; FUNCTIONS IN: RAB GTPase activator activity; INVOLVED IN: regulation of Rab GTPase activity; LOCATED IN: intracellular; EXPRESSED IN: 24 plant structures; EXPRESSED DURING: 15 growth stages; CONTAINS InterPro DOMAIN/s: RabGAP/TBC (InterPro:IPR000195); BEST Arabidopsis thaliana protein m…
Contig581	-6.65748	-8.21024	'development.late embryogenesis abundant'	'(loc_os03g07180.2 : 59.3) no description available & (at4g21020 : 58.5) Late embryogenesis abundant protein (LEA) family protein; BEST Arabidopsis thaliana protein match is: Late embryogenesis abundant protein (LEA) family protein (TAIR:AT5G44310.2); Has 25029 Blast hits to 12516 proteins in 1815 species: Archae - 109; Bacteria - 7990; Metazoa - 4935; Fungi - 1662; Plants - 2602; Viruses - 153; …
Contig593	7.77555	8.91986	'not assigned.unknown'	'(at4g37680 : 89.4) heptahelical transmembrane protein HHP4; heptahelical protein 4 (HHP4); FUNCTIONS IN: receptor activity; INVOLVED IN: response to hormone stimulus, response to sucrose stimulus; LOCATED IN: integral to membrane; EXPRESSED IN: stem, fruit, root, flower, leaf; CONTAINS InterPro DOMAIN/s: Hly-III related (InterPro:IPR004254); BEST Arabidopsis thaliana protein match is: heptahelic…
Contig619	-7.46976	-11.1575	'development.unspecified'	'(loc_os06g13050.1 : 72.8) no description available & (chl4|516402 : 71.6) no description available & (at1g10510 : 70.1) embryo defective 2004 (emb2004); INVOLVED IN: embryo development ending in seed dormancy; LOCATED IN: mitochondrion, chloroplast, plastid, chloroplast envelope; EXPRESSED IN: 23 plant structures; EXPRESSED DURING: 13 growth stages; BEST Arabidopsis thaliana protein match is: RA…
Contig626	-10.6902	-11.9368	'protein.synthesis.ribosomal protein.eukaryotic.40S subunit.S20'	'(chl4|516239 : 160.0) no description available & (p35686|rs20_orysa : 157.0) 40S ribosomal protein S20 - Oryza sativa (Rice) & (loc_os03g14530.1 : 157.0) no description available & (at3g47370 : 156.0) Ribosomal protein S10p/S20e family protein; FUNCTIONS IN: structural constituent of ribosome, RNA binding; INVOLVED IN: translation; LOCATED IN: in 6 components; EXPRESSED IN: 23 plant structures; …
Contig633	7.45753	8.45802	'not assigned.unknown'	'(gnl|cdd|36139 : 60.3) no description available & (reliability: 100.0) & (original description: Contig633 Contig633)'
Contig651	6.55766	8.12719	'protein.synthesis.ribosomal protein.eukaryotic.60S subunit.L5'	'(p49625|rl51_orysa : 153.0) 60S ribosomal protein L5-1 - Oryza sativa (Rice) & (loc_os01g67134.1 : 153.0) no description available & (at3g25520 : 144.0) Encodes ribosomal protein L5 that binds to 5S ribosomal RNA and in involved in its export from the nucleus to the cytoplasm. Identified in a screen for enhancers of as1. as1/pgy double mutants show defects in leaf vascular patterning and adaxial…
Contig692	-8.64248	-11.4681	'not assigned.unknown'	' no hits & (original description: Contig692 Contig692)'
Contig695	-8.41674	-11.1963	'not assigned.unknown'	'(chl4|525892 : 120.0) no description available & (reliability: 100.0) & (original description: Contig695 Contig695)'
Contig701	5.57108	10.9392	'not assigned.unknown'	'(gnl|cdd|38301 : 55.8) no description available & (reliability: 100.0) & (original description: Contig701 Contig701)'
Contig706	-6.25988	-10.325	'not assigned.unknown'	' no hits & (original description: Contig706 Contig706)'
Contig707	-7.80222	-9.94444	'not assigned.unknown'	' no hits & (original description: Contig707 Contig707)'
Contig722	-7.43837	-9.64089	'not assigned.unknown'	' no hits & (original description: Contig722 Contig722)'
Contig725	8.10046	10.7758	'RNA.regulation of transcription.putative transcription regulator'	'(at1g20220 : 74.7) Alba DNA/RNA-binding protein; FUNCTIONS IN: nucleic acid binding; INVOLVED IN: biological_process unknown; LOCATED IN: plant-type cell wall; EXPRESSED IN: 25 plant structures; EXPRESSED DURING: 15 growth stages; CONTAINS InterPro DOMAIN/s: Alba, DNA/RNA-binding protein (InterPro:IPR002775); BEST Arabidopsis thaliana protein match is: Alba DNA/RNA-binding protein (TAIR:AT1G7601…
Contig726	-6.70161	-10.6342	'protein.synthesis.ribosomal protein.eukaryotic.60S subunit.P1'	'(at5g24510 : 63.2) 60S acidic ribosomal protein family; FUNCTIONS IN: structural constituent of ribosome; INVOLVED IN: translational elongation; LOCATED IN: cytosolic ribosome, ribosome; EXPRESSED IN: inflorescence meristem, flower; EXPRESSED DURING: petal differentiation and expansion stage; CONTAINS InterPro DOMAIN/s: Ribosomal protein 60S (InterPro:IPR001813); BEST Arabidopsis thaliana protei…
Contig744	-6.28458	-10.397	'not assigned.unknown'	' no hits & (original description: Contig744 Contig744)'
Contig751	6.55945	10.114	'not assigned.unknown'	' no hits & (original description: Contig751 Contig751)'
Contig758	-8.87472	-10.1811	'protein.synthesis.ribosome biogenesis.Pre-rRNA processing and modifications.WD-repeat proteins'	'(at2g40360 : 78.2) Transducin/WD40 repeat-like superfamily protein; FUNCTIONS IN: nucleotide binding; INVOLVED IN: rRNA processing; LOCATED IN: nucleus; EXPRESSED IN: 22 plant structures; EXPRESSED DURING: 13 growth stages; CONTAINS InterPro DOMAIN/s: WD40 repeat 2 (InterPro:IPR019782), WD40 repeat, conserved site (InterPro:IPR019775), WD40 repeat (InterPro:IPR001680), BOP1, N-terminal (InterPro…
Contig788	6.74446	2.39616	'minor CHO metabolism.others'	'(loc_os11g17610.1 : 106.0) no description available & (at5g19150 : 100.0) pfkB-like carbohydrate kinase family protein; INVOLVED IN: biological_process unknown; LOCATED IN: chloroplast; EXPRESSED IN: 22 plant structures; EXPRESSED DURING: 13 growth stages; CONTAINS InterPro DOMAIN/s: Uncharacterised protein family, carbohydrate kinase-related (InterPro:IPR000631); Has 35333 Blast hits to 34131 p…
Contig815	5.56336	10.0052	'RNA.regulation of transcription.bZIP transcription factor family'	'(loc_os08g29150.1 : 169.0) no description available & (at1g68710 : 122.0) ATPase E1-E2 type family protein / haloacid dehalogenase-like hydrolase family protein; FUNCTIONS IN: ATPase activity, coupled to transmembrane movement of ions, phosphorylative mechanism; INVOLVED IN: metabolic process, phospholipid transport, ATP biosynthetic process; LOCATED IN: mitochondrion, integral to membrane, memb…
Contig828	-8.05113	-11.4789	'not assigned.unknown'	' no hits & (original description: Contig828 Contig828)'
Contig835	6.21275	8.85096	'protein.synthesis.initiation'	'(chl4|511938 : 62.8) no description available & (loc_os04g30780.1 : 58.9) no description available & (at1g10840 : 52.8) Encodes eukaryotic initiation factor 3H1 subunit (TIF3H1).; translation initiation factor 3 subunit H1 (TIF3H1); Has 35333 Blast hits to 34131 proteins in 2444 species: Archae - 798; Bacteria - 22429; Metazoa - 974; Fungi - 991; Plants - 531; Viruses - 0; Other Eukaryotes - 961…
Contig869	-7.81546	-11.0318	'not assigned.unknown'	' no hits & (original description: Contig869 Contig869)'
Contig874	-7.63538	-10.8961	'not assigned.unknown'	' no hits & (original description: Contig874 Contig874)'
Contig890	-6.19304	-10.596	'not assigned.unknown'	' no hits & (original description: Contig890 Contig890)'
Contig894	4.74832	1.23525	'not assigned.unknown'	'(gnl|cdd|38301 : 62.3) no description available & (reliability: 100.0) & (original description: Contig894 Contig894)'
Contig925	6.36335	9.62702	'not assigned.unknown'	'(gnl|cdd|36433 : 50.4) no description available & (reliability: 100.0) & (original description: Contig925 Contig925)'
Contig941	6.01765	10.1841	'not assigned.unknown'	'(gnl|cdd|36139 : 51.5) no description available & (reliability: 100.0) & (original description: Contig941 Contig941)'
Contig942	-7.85812	-10.1359	'not assigned.unknown'	'(p46750|rt19_prowi : 60.8) Mitochondrial ribosomal protein S19 - Prototheca wickerhamii & (reliability: 100.0) & (original description: Contig942 Contig942)'
Contig949	7.93671	10.2001	'not assigned.unknown'	'(gnl|cdd|38301 : 52.7) no description available & (reliability: 100.0) & (original description: Contig949 Contig949)'
Contig956	-6.55781	-10.3652	'not assigned.unknown'	' no hits & (original description: Contig956 Contig956)'
Contig974	-9.38179	-11.4194	'not assigned.unknown'	'(gnl|cdd|38301 : 52.7) no description available & (reliability: 100.0) & (original description: Contig974 Contig974)'
Contig982	5.59308	1.77029	'protein.postranslational modification'	'(loc_os11g45540.1 : 217.0) no description available & (at4g00970 : 141.0) Encodes a cysteine-rich receptor-like protein kinase.; cysteine-rich RLK (RECEPTOR-like protein kinase) 41 (CRK41); FUNCTIONS IN: protein serine/threonine kinase activity, protein kinase activity, ATP binding; INVOLVED IN: protein amino acid phosphorylation; LOCATED IN: endomembrane system; EXPRESSED IN: 12 plant structure…
Contig984	-5.79678	-10.0508	'protein.aa activation.alanine-tRNA ligase'	'(loc_os10g10244.1 : 161.0) no description available & (chl4|519906 : 154.0) no description available & (at1g50200 : 150.0) Alanyl-tRNA synthetase (ALATS); FUNCTIONS IN: alanine-tRNA ligase activity, ligase activity, forming aminoacyl-tRNA and related compounds, nucleotide binding, ATP binding, nucleic acid binding; INVOLVED IN: alanyl-tRNA aminoacylation; LOCATED IN: mitochondrion, chloroplast; …
Contig1003	-8.07064	-10.7229	'protein.synthesis.ribosomal protein.eukaryotic.40S subunit.S25'	'(chl4|525698 : 81.6) no description available & (loc_os08g44480.2 : 78.6) no description available & (at4g39200 : 77.4) Ribosomal protein S25 family protein; FUNCTIONS IN: structural constituent of ribosome; INVOLVED IN: translation; LOCATED IN: cytosolic ribosome, cytosolic small ribosomal subunit, ribosome; EXPRESSED IN: 23 plant structures; EXPRESSED DURING: 13 growth stages; CONTAINS InterPr…
Contig1025	-5.89467	-11.0982	'protein.synthesis.ribosomal protein.eukaryotic.60S subunit.L3'	'(p35684|rl3_orysa : 95.1) 60S ribosomal protein L3 - Oryza sativa (Rice) & (loc_os12g07010.1 : 95.1) no description available & (chl4|509568 : 94.0) no description available & (at1g61580 : 89.0) R-protein L3 B (RPL3B); FUNCTIONS IN: structural constituent of ribosome; INVOLVED IN: translation; LOCATED IN: ribosome, cytosolic large ribosomal subunit, membrane; EXPRESSED IN: 23 plant structures; E…
Contig1036	-8.9653	-10.6226	'protein.synthesis.ribosomal protein.eukaryotic.60S subunit.L3'	'(p35684|rl3_orysa : 213.0) 60S ribosomal protein L3 - Oryza sativa (Rice) & (loc_os12g07010.1 : 213.0) no description available & (chl4|509568 : 212.0) no description available & (at1g43170 : 205.0) Encodes a cytoplasmic ribosomal protein.; ribosomal protein 1 (RP1); FUNCTIONS IN: structural constituent of ribosome; INVOLVED IN: translation, embryo development ending in seed dormancy; LOCATED IN…
Contig1038	6.07995	10.4	'not assigned.unknown'	' no hits & (original description: Contig1038 Contig1038)'
Contig1061	-7.9916	-10.4931	'not assigned.unknown'	' no hits & (original description: Contig1061 Contig1061)'
Contig1062	-5.76095	-9.83079	'RNA.regulation of transcription.MADS box transcription factor family'	'(q8l887|mad26_orysa : 176.0) MADS-box transcription factor 26 (OsMADS26) (FDRMADS3) (RMADS220) - Oryza sativa (Rice) & (loc_os08g02070.1 : 176.0) no description available & (at1g71692 : 152.0) Encodes a member of the MADS box family of transcription factors. Involved in root cell differentiation and flowering time. Loss of function mutations have abnormal cellular differentiation in the roots an…
Contig1067	-8.95113	-10.836	'not assigned.unknown'	'(gnl|cdd|36433 : 52.3) no description available & (reliability: 100.0) & (original description: Contig1067 Contig1067)'
Contig1073	7.86666	9.88145	'not assigned.unknown'	' no hits & (original description: Contig1073 Contig1073)'
Contig1084	6.46825	2.3052	'not assigned.unknown'	'(gnl|cdd|36433 : 52.0) no description available & (reliability: 100.0) & (original description: Contig1084 Contig1084)'
Contig1125	8.91264	1.79539	'not assigned.unknown'	' no hits & (original description: Contig1125 Contig1125)'
Contig1142	-8.66859	-10.2338	'RNA.regulation of transcription.SNF7'	'(at1g17730 : 55.1) Encodes an ESCRT-related protein: CHMP1A/AT1G73030; CHMP1B/AT1G17730. CHMP1A and B mediate multivesicular body sorting of auxin carriers and are required for plant development. ESCRT: Endosomal Sorting Complexes Required For Transport machinery; CHMP: Charged Multivesicular Body Protein/Chromatin Modifying Protein.; vacuolar protein sorting 46.1 (VPS46.1); CONTAINS InterPro DO…
Contig1147	-7.64064	-11.0128	'not assigned.unknown'	' no hits & (original description: Contig1147 Contig1147)'
Contig1204	-7.69342	-10.5685	'stress.biotic'	'(p42820|chip_betvu : 71.2) Acidic endochitinase SP2 precursor (EC 3.2.1.14) - Beta vulgaris (Sugar beet) & (loc_os04g41680.1 : 68.9) no description available & (at2g43620 : 68.2) Chitinase family protein; FUNCTIONS IN: chitin binding, chitinase activity; INVOLVED IN: response to salt stress; LOCATED IN: apoplast; EXPRESSED IN: 12 plant structures; EXPRESSED DURING: 11 growth stages; CONTAINS Int…
Contig1213	5.64717	9.72356
Contig1219	9.04512	11.4289	'protein.synthesis.elongation'	'(at1g57720 : 105.0) Translation elongation factor EF1B, gamma chain; FUNCTIONS IN: copper ion binding, translation elongation factor activity; INVOLVED IN: response to cadmium ion, response to zinc ion; LOCATED IN: cell wall, plasma membrane, vacuole, membrane; EXPRESSED IN: 6 plant structures; EXPRESSED DURING: seedling growth, seed development stages; CONTAINS InterPro DOMAIN/s: Thioredoxin fo…
Contig1220	-6.81443	-9.78105	'not assigned.unknown'	' no hits & (original description: Contig1220 Contig1220)'
Contig1231	-6.76605	-9.87136	'stress.abiotic.light'	'(at4g21100 : 103.0) One of two closely related genes similar to a damaged DNA binding protein originally described in mammals. May form a complex with DET1 to regulate photomorphogenesis. Loss of function mutations are lethal. The DDB1b protein binds with a number of DWD-containing proteins and may form part of a CUL4-based E3 ubiquitin ligase.; damaged DNA binding protein 1B (DDB1B); CONTAINS I…
Contig1234	6.28491	10.7768	'not assigned.unknown'	'(gnl|cdd|38301 : 51.9) no description available & (reliability: 100.0) & (original description: Contig1234 Contig1234)'
Contig1252	-10.2551	-11.4898	'signalling.G-proteins'	'(at5g47200 : 101.0) RAB GTPase homolog 1A (RAB1A); FUNCTIONS IN: GTP binding; INVOLVED IN: protein transport, small GTPase mediated signal transduction; LOCATED IN: plasma membrane; EXPRESSED IN: 24 plant structures; EXPRESSED DURING: 15 growth stages; CONTAINS InterPro DOMAIN/s: Ras GTPase (InterPro:IPR001806), Small GTP-binding protein (InterPro:IPR005225), Small GTPase (InterPro:IPR020851), R…
Contig1285	6.45232	10.4574	'not assigned.unknown'	' no hits & (original description: Contig1285 Contig1285)'
Contig1312	-6.86857	-10.5576	'not assigned.unknown'	' no hits & (original description: Contig1312 Contig1312)'
Contig1316	-6.42909	-9.67504	'Co-factor and vitamine metabolism'	'(q9at63|pdx1_ginbi : 129.0) Pyridoxin biosynthesis protein PDX1 (Sor-like protein) - Ginkgo biloba (Ginkgo) & (at5g01410 : 126.0) Encodes a protein predicted to function in tandem with PDX2 to form glutamine amidotransferase complex with involved in vitamin B6 biosynthesis.; REDUCED SUGAR RESPONSE 4 (RSR4); FUNCTIONS IN: protein homodimerization activity, protein heterodimerization activity; INV…
Contig1319	9.57586	9.57389	'not assigned.unknown'	' no hits & (original description: Contig1319 Contig1319)'
Contig1328	7.66014	10.4274	'transport.ABC transporters and multidrug resistance systems'	'(loc_os02g11960.1 : 137.0) no description available & (at5g61740 : 74.7) member of ATH subfamily; ABC2 homolog 14 (ATH14); FUNCTIONS IN: ATPase activity, coupled to transmembrane movement of substances, transporter activity; LOCATED IN: plasma membrane; EXPRESSED IN: 15 plant structures; EXPRESSED DURING: 7 growth stages; CONTAINS InterPro DOMAIN/s: ATPase, AAA+ type, core (InterPro:IPR003593), …
Contig1332	-7.82283	-11.0579	'not assigned.unknown'	'(gnl|cdd|36433 : 52.7) no description available & (reliability: 100.0) & (original description: Contig1332 Contig1332)'
Contig1336	-9.40718	-11.1836	'not assigned.unknown'	' no hits & (original description: Contig1336 Contig1336)'
Contig1338	-9.68558	-11.6014	'redox.peroxiredoxin.BAS1'	'(chl4|519296 : 188.0) no description available & (o24364|bas1_spiol : 168.0) 2-cys peroxiredoxin BAS1, chloroplast precursor (EC 1.11.1.15) (Thiol-specific antioxidant protein) - Spinacia oleracea (Spinach) & (at5g06290 : 166.0) Encodes a 2-Cys peroxiredoxin (2-Cys PrxB) that contains two catalytic Cys residues.; 2-cysteine peroxiredoxin B (2-Cys Prx B); FUNCTIONS IN: peroxiredoxin activity, ant…
Contig1342	-6.36323	-11.4511	'not assigned.unknown'	' no hits & (original description: Contig1342 Contig1342)'
Contig1345	-5.74747	-9.82716	'redox.dismutases and catalases'	'(p45739|cata_helan : 189.0) Catalase (EC 1.11.1.6) - Helianthus annuus (Common sunflower) & (loc_os03g03910.2 : 189.0) no description available & (at1g20630 : 186.0) Catalyzes the reduction of hydrogen peroxide using heme group as cofactor. Protects cells from toxicity by H2O2.; catalase 1 (CAT1); FUNCTIONS IN: catalase activity, cobalt ion binding; INVOLVED IN: in 7 processes; LOCATED IN: mitoc…
Contig1355	-9.62392	-9.84102	'not assigned.unknown'	' no hits & (original description: Contig1355 Contig1355)'
Contig1373	8.61295	9.98543	'not assigned.unknown'	'(gnl|cdd|33678 : 55.4) no description available & (gnl|cdd|38301 : 54.6) no description available & (reliability: 100.0) & (original description: Contig1373 Contig1373)'
Contig1423	-6.0318	-9.40372	'not assigned.unknown'	' no hits & (original description: Contig1423 Contig1423)'
Contig1427	-8.21036	-11.2924	'not assigned.unknown'	' no hits & (original description: Contig1427 Contig1427)'
Contig1437	-9.33974	-10.7875	'cell.cycle'	'(chl4|521072 : 122.0) no description available & (at2g27970 : 114.0) CDK-subunit 2 (CKS2); FUNCTIONS IN: cyclin-dependent protein kinase regulator activity, cyclin-dependent protein kinase activity; INVOLVED IN: cell cycle; LOCATED IN: nucleus, cytoplasm; EXPRESSED IN: 24 plant structures; EXPRESSED DURING: 15 growth stages; CONTAINS InterPro DOMAIN/s: Cyclin-dependent kinase, regulatory subunit…
Contig1450	6.12608	9.54161	'not assigned.unknown'	' no hits & (original description: Contig1450 Contig1450)'
Contig1481	-9.03807	-8.46501	'not assigned.unknown'	' no hits & (original description: Contig1481 Contig1481)'
Contig1484	9.5494	11.8838	'protein.synthesis.ribosomal protein.eukaryotic.60S subunit.L28'	'(at4g29410 : 55.8) Ribosomal L28e protein family; FUNCTIONS IN: structural constituent of ribosome; INVOLVED IN: translation, ribosome biogenesis; LOCATED IN: ribosome, cytosolic large ribosomal subunit, plasma membrane; EXPRESSED IN: 23 plant structures; EXPRESSED DURING: 13 growth stages; CONTAINS InterPro DOMAIN/s: Ribosomal protein L28e (InterPro:IPR002672); BEST Arabidopsis thaliana protein…
Contig1490	-8.42762	-11.3174	'TCA / org transformation.TCA.succinate dehydrogenase'	'(q6zdy8|dhsa_orysa : 379.0) Succinate dehydrogenase [ubiquinone] flavoprotein subunit, mitochondrial precursor (EC 1.3.5.1) (FP) (Flavoprotein subunit of complex II) - Oryza sativa (Rice) & (loc_os07g04240.1 : 379.0) no description available & (at5g66760 : 377.0) One of two genes in Arabidopsis that encode a flavoprotein subunit of the mitochondrial succinate dehydrogenase complex.; succinate de…
Contig1493	-7.53281	-9.81121	'DNA.synthesis/chromatin structure'	'(chl4|510084 : 256.0) no description available & (at5g67630 : 246.0) P-loop containing nucleoside triphosphate hydrolases superfamily protein; FUNCTIONS IN: DNA helicase activity, nucleoside-triphosphatase activity, nucleotide binding, ATP binding; LOCATED IN: nucleolus, chloroplast; EXPRESSED IN: 21 plant structures; EXPRESSED DURING: 13 growth stages; CONTAINS InterPro DOMAIN/s: TIP49, C-termi…
Contig1499	-5.90458	-9.60744	'not assigned.unknown'	' no hits & (original description: Contig1499 Contig1499)'
Contig1508	5.47058	8.17443	'not assigned.unknown'	' no hits & (original description: Contig1508 Contig1508)'
Contig1538	-6.57216	-9.62922	'not assigned.unknown'	' no hits & (original description: Contig1538 Contig1538)'
Contig1565	-8.5068	-10.398	'signalling.phosphinositides.phosphatidylinositol 4-kinase'	'(at5g09350 : 227.0) Encodes a phosphatidylinositol 4-OH kinase, PI-4Kbeta2. Arabidopsis contains 12 PI-4Ks in three separate families: PI-4Kalphs, PI-4kbeta, and PI-4Kgamma. PI-4Kbeta2 is 83% identical to PI-4kbeta1 encoded by At5g64070. Important for polarized root hair growth as the loss of this gene and its close relative PI-4kbeta1, leads to the formation of abnormal root hairs.; phosphatidy…
Contig1581	-6.73812	-9.72688	'RNA.RNA binding'	'(loc_os08g09350.1 : 115.0) no description available & (q08935|roc1_nicsy : 110.0) 29 kDa ribonucleoprotein A, chloroplast precursor (CP29A) - Nicotiana sylvestris (Wood tobacco) & (chl4|523369 : 109.0) no description available & (at3g52380 : 105.0) chloroplast RNA-binding protein; chloroplast RNA-binding protein 33 (CP33); FUNCTIONS IN: RNA binding; LOCATED IN: thylakoid, chloroplast stroma, chl…
Contig1583	-7.63078	-10.657	'not assigned.unknown'	' no hits & (original description: Contig1583 Contig1583)'
Contig1589	8.09568	9.46871	'not assigned.unknown'	'(chl4|519587 : 80.5) no description available & (reliability: 100.0) & (original description: Contig1589 Contig1589)'
Contig1599	-6.17302	-9.10109	'not assigned.unknown'	' no hits & (original description: Contig1599 Contig1599)'
Contig1602	-6.7932	-11.0836	'not assigned.no ontology'	'(ipr015813 : 138.49759) Pyruvate/Phosphoenolpyruvate kinase & (chl4|510926 : 138.0) no description available & (loc_os09g36030.1 : 101.0) no description available & (at4g10750 : 92.0) Phosphoenolpyruvate carboxylase family protein; FUNCTIONS IN: carbon-carbon lyase activity, catalytic activity; INVOLVED IN: in 7 processes; LOCATED IN: mitochondrion, chloroplast; EXPRESSED IN: 24 plant structures…
Contig1608	6.03862	10.3793	'protein.degradation.ubiquitin.E3.HECT'	'(chl4|510863 : 89.4) no description available & (loc_os12g24080.1 : 79.7) no description available & (at1g55860 : 72.8) encodes a ubiquitin-protein ligase containing a HECT domain. There are six other HECT-domain UPLs in Arabidopsis.; ubiquitin-protein ligase 1 (UPL1); CONTAINS InterPro DOMAIN/s: Ubiquitin-associated/translation elongation factor EF1B, N-terminal (InterPro:IPR000449), Ubiquitin-…
Contig1614	6.64625	10.9013	'not assigned.unknown'	' no hits & (original description: Contig1614 Contig1614)'
Contig1617	5.83215	9.67982	'protein.degradation.ubiquitin.E3.HECT'	'(chl4|510863 : 108.0) no description available & (at1g55860 : 107.0) encodes a ubiquitin-protein ligase containing a HECT domain. There are six other HECT-domain UPLs in Arabidopsis.; ubiquitin-protein ligase 1 (UPL1); CONTAINS InterPro DOMAIN/s: Ubiquitin-associated/translation elongation factor EF1B, N-terminal (InterPro:IPR000449), Ubiquitin-associated/translation elongation factor EF1B, N-te…
Contig1629	-5.99991	-10.2176	'protein.degradation.cysteine protease'	'(at4g01610 : 68.9) Cysteine proteinases superfamily protein; FUNCTIONS IN: cysteine-type endopeptidase activity, cysteine-type peptidase activity; INVOLVED IN: proteolysis, regulation of catalytic activity; LOCATED IN: vacuole; EXPRESSED IN: 22 plant structures; EXPRESSED DURING: 13 growth stages; CONTAINS InterPro DOMAIN/s: Peptidase C1A, papain (InterPro:IPR013128), Peptidase C1A, cathepsin B …
Contig1632	9.43148	11.4684	'amino acid metabolism.degradation.aspartate family.methionine'	'(chl4|521588 : 202.0) no description available & (q01781|sahh_petcr : 191.0) Adenosylhomocysteinase (EC 3.3.1.1) (S-adenosyl-L-homocysteine hydrolase) (AdoHcyase) - Petroselinum crispum (Parsley) (Petroselinum hortense) & (loc_os11g26850.2 : 187.0) no description available & (at3g23810 : 184.0) S-adenosyl-l-homocysteine (SAH) hydrolase 2 (SAHH2); FUNCTIONS IN: adenosylhomocysteinase activity; IN…
Contig1653	-9.37188	-9.30244	'redox.thioredoxin.PDIL'	'(loc_os01g23740.1 : 134.0) no description available & (at2g47470 : 129.0) Encodes a protein disulfide isomerase-like (PDIL) protein, a member of a multigene family within the thioredoxin (TRX) superfamily. Transcript levels for this gene are up-regulated in response to three different chemical inducers of ER stress (dithiothreitol, beta-mercaptoethanol, and tunicamycin). AtIRE1-2 does not appear…
Contig1654	8.01831	10.1738	'not assigned.unknown'	' no hits & (original description: Contig1654 Contig1654)'
Contig1660	-6.74232	-10.1055	'protein.degradation.cysteine protease'	'(at3g43960 : 84.0) Cysteine proteinases superfamily protein; FUNCTIONS IN: cysteine-type peptidase activity, cysteine-type endopeptidase activity; INVOLVED IN: proteolysis; LOCATED IN: anchored to membrane; EXPRESSED IN: 22 plant structures; EXPRESSED DURING: 13 growth stages; CONTAINS InterPro DOMAIN/s: Peptidase C1A, papain (InterPro:IPR013128), Proteinase inhibitor I29, cathepsin propeptide (…
Contig1692	-9.13897	-11.19	'not assigned.unknown'	' no hits & (original description: Contig1692 Contig1692)'
Contig1699	8.48805	9.73472	'secondary metabolism.phenylpropanoids.lignin biosynthesis.CAD'	'(ipr016040 : 98.05565) NAD(P)-binding domain & (at2g21730 : 61.2) cinnamyl alcohol dehydrogenase homolog 2 (CAD2); FUNCTIONS IN: oxidoreductase activity, zinc ion binding; INVOLVED IN: oxidation reduction; CONTAINS InterPro DOMAIN/s: GroES-like (InterPro:IPR011032), Alcohol dehydrogenase GroES-like (InterPro:IPR013154), Alcohol dehydrogenase, zinc-containing, conserved site (InterPro:IPR002328),…
Contig1710	9.71721	11.6175	'protein.synthesis.ribosomal protein.eukaryotic.40S subunit.S7'	'(chl4|512819 : 189.0) no description available & (q8lju5|rs7_orysa : 170.0) 40S ribosomal protein S7 - Oryza sativa (Rice) & (loc_os05g27940.1 : 170.0) no description available & (at1g48830 : 164.0) Ribosomal protein S7e family protein; FUNCTIONS IN: structural constituent of ribosome; INVOLVED IN: translation; LOCATED IN: cytosolic small ribosomal subunit, cytosolic ribosome, cell wall, plasma …
Contig1715	-7.92136	-9.65636	'not assigned.unknown'	' no hits & (original description: Contig1715 Contig1715)'
Contig1717	-5.24554	-8.68101	'not assigned.unknown'	'(gnl|cdd|36433 : 50.0) no description available & (reliability: 100.0) & (original description: Contig1717 Contig1717)'
Contig1732	6.61714	2.58414	'not assigned.unknown'	'(gnl|cdd|36433 : 51.2) no description available & (reliability: 100.0) & (original description: Contig1732 Contig1732)'
Contig1744	6.13604	2.76445	'not assigned.unknown'	'(chl4|516482 : 85.9) no description available & (gnl|cdd|38301 : 62.7) no description available & (reliability: 100.0) & (original description: Contig1744 Contig1744)'
Contig1776	5.04015	1.96205	'not assigned.unknown'	'(gnl|cdd|36433 : 52.7) no description available & (reliability: 100.0) & (original description: Contig1776 Contig1776)'
Contig1780	-8.22544	-10.6687	'not assigned.unknown'	' no hits & (original description: Contig1780 Contig1780)'
Contig1794	-8.92578	-9.74906	'not assigned.unknown'	'(gnl|cdd|38301 : 50.4) no description available & (reliability: 100.0) & (original description: Contig1794 Contig1794)'
Contig1798	8.01474	10.1029	'not assigned.unknown'	' no hits & (original description: Contig1798 Contig1798)'
Contig1816	6.36341	10.3913	'not assigned.unknown'	' no hits & (original description: Contig1816 Contig1816)'
Contig1819	5.88464	10.6584	'cell.cycle.peptidylprolyl isomerase'	'(loc_os06g11320.2 : 117.0) no description available & (chl4|511605 : 115.0) no description available & (at2g38730 : 106.0) Cyclophilin-like peptidyl-prolyl cis-trans isomerase family protein; FUNCTIONS IN: peptidyl-prolyl cis-trans isomerase activity; INVOLVED IN: protein folding; LOCATED IN: plasma membrane, vacuole; EXPRESSED IN: 25 plant structures; EXPRESSED DURING: 14 growth stages; CONTAIN…
Contig1831	-8.34402	-11.9322	'not assigned.unknown'	'(gnl|cdd|38301 : 51.2) no description available & (reliability: 100.0) & (original description: Contig1831 Contig1831)'
Contig1849	7.60703	10.5731	'redox.thioredoxin.PDIL'	'(at3g54960 : 120.0) Encodes a protein disulfide isomerase-like (PDIL) protein, a member of a multigene family within the thioredoxin (TRX) superfamily. Transcript levels for this gene are up-regulated in response to three different chemical inducers of ER stress (dithiothreitol, beta-mercaptoethanol, and tunicamycin). Neither AtIRE1-2 nor AtbZIP60 appear to be required for this response.; PDI-li…
Contig1873	-7.7707	-10.0269	'not assigned.unknown'	' no hits & (original description: Contig1873 Contig1873)'
Contig1874	-7.62252	-10.7504	'not assigned.unknown'	' no hits & (original description: Contig1874 Contig1874)'
Contig1885	9.95713	11.8984	'protein.synthesis.ribosomal protein.eukaryotic.60S subunit.L14'	'(chl4|517109 : 86.3) no description available & (loc_os04g43540.1 : 85.9) no description available & (at2g20450 : 84.0) Ribosomal protein L14; FUNCTIONS IN: structural constituent of ribosome; INVOLVED IN: translation, ribosome biogenesis; LOCATED IN: ribosome, cytosolic large ribosomal subunit, endoplasmic reticulum, vacuole; EXPRESSED IN: 23 plant structures; EXPRESSED DURING: 13 growth stages…
Contig1898	9.88929	8.58899	'protein.synthesis.ribosomal protein.eukaryotic.60S subunit.L9'	'(p49210|rl9_orysa : 189.0) 60S ribosomal protein L9 - Oryza sativa (Rice) & (loc_os09g31180.1 : 189.0) no description available & (chl4|512716 : 172.0) no description available & (at4g10450 : 171.0) Ribosomal protein L6 family; FUNCTIONS IN: structural constituent of ribosome, rRNA binding; INVOLVED IN: translation; LOCATED IN: cytosolic ribosome, cytosolic large ribosomal subunit, large ribosom…
Contig1903	-5.1762	-11.134	'not assigned.unknown'	'(gnl|cdd|36433 : 51.6) no description available & (reliability: 100.0) & (original description: Contig1903 Contig1903)'
Contig1914	-5.73502	-9.60561	'not assigned.unknown'	' no hits & (original description: Contig1914 Contig1914)'
Contig1930	-7.53133	-9.91023	'not assigned.unknown'	' no hits & (original description: Contig1930 Contig1930)'
Contig1957	-5.8162	-9.71802	'protein.postranslational modification'	'(chl4|520572 : 169.0) no description available & (at1g24510 : 168.0) TCP-1/cpn60 chaperonin family protein; FUNCTIONS IN: protein binding; INVOLVED IN: protein folding, cellular protein metabolic process; LOCATED IN: plasma membrane; EXPRESSED IN: 23 plant structures; EXPRESSED DURING: 14 growth stages; CONTAINS InterPro DOMAIN/s: Chaperonin Cpn60/TCP-1 (InterPro:IPR002423), Chaperone, tailless …
Contig1971	6.20109	9.34947	'not assigned.unknown'	' no hits & (original description: Contig1971 Contig1971)'
Contig1980	-5.43828	-8.92974	'not assigned.unknown'	' no hits & (original description: Contig1980 Contig1980)'
Contig1995	7.87415	8.21667	'not assigned.unknown'	' no hits & (original description: Contig1995 Contig1995)'
Contig2002	-6.26514	-9.72703	'not assigned.unknown'	' no hits & (original description: Contig2002 Contig2002)'
Contig2006	-6.02024	-10.6579	'RNA.processing.RNA helicase'	'(at5g62190 : 99.4) DEAD/DEAH box RNA helicase PRH75; PRH75; FUNCTIONS IN: DEAD/H-box RNA helicase binding, ATP-dependent helicase activity; INVOLVED IN: RNA metabolic process; LOCATED IN: nucleolus, nucleus; EXPRESSED IN: 24 plant structures; EXPRESSED DURING: 13 growth stages; CONTAINS InterPro DOMAIN/s: DNA/RNA helicase, DEAD/DEAH box type, N-terminal (InterPro:IPR011545), RNA helicase, ATP-de…
Contig2035	-9.81895	-10.4947	'not assigned.unknown'	'(q08753|glb1_chleu : 110.0) Globin LI637 - Chlamydomonas eugametos & (chl4|515280 : 108.0) no description available & (ipr012292 : 106.49873) Globin, structural domain & (reliability: 100.0) & (original description: Contig2035 Contig2035)'
Contig2039	-5.03601	-7.65647	'signalling.G-proteins'	'(at5g20020 : 160.0) A member of RAN GTPase gene family. Encodes a small soluble GTP-binding protein. Likely to be involved in nuclear translocation of proteins. May also be involved in cell cycle progression.; RAS-related GTP-binding nuclear protein 2 (RAN2); FUNCTIONS IN: protein binding, GTP binding, GTPase activity; INVOLVED IN: response to cadmium ion, protein import into nucleus; LOCATED IN…
Contig2050	-8.54788	-11.6239	'not assigned.unknown'	' no hits & (original description: Contig2050 Contig2050)'
Contig2052	5.63452	2.69076	'not assigned.unknown'	'(gnl|cdd|36433 : 55.0) no description available & (reliability: 100.0) & (original description: Contig2052 Contig2052)'
Contig2073	-8.38278	-11.0969	'not assigned.unknown'	' no hits & (original description: Contig2073 Contig2073)'
Contig2075	-6.27475	-10.5064	'PS.calvin cycle.transketolase'	'(q43848|tktc_soltu : 211.0) Transketolase, chloroplast precursor (EC 2.2.1.1) (TK) - Solanum tuberosum (Potato) & (at3g60750 : 210.0) Transketolase; FUNCTIONS IN: catalytic activity, transketolase activity; EXPRESSED IN: 24 plant structures; EXPRESSED DURING: 16 growth stages; CONTAINS InterPro DOMAIN/s: Transketolase, N-terminal (InterPro:IPR005474), Transketolase, C-terminal (InterPro:IPR00547…
Contig2110	8.08574	10.5438	'not assigned.unknown'	'(gnl|cdd|36433 : 52.3) no description available & (reliability: 100.0) & (original description: Contig2110 Contig2110)'
Contig2119	6.22493	9.81542	'not assigned.unknown'	'(gnl|cdd|38301 : 56.2) no description available & (reliability: 100.0) & (original description: Contig2119 Contig2119)'
Contig2125	-6.37187	-11.9853	'not assigned.unknown'	' no hits & (original description: Contig2125 Contig2125)'
Contig2147	-7.61141	-9.7285	'not assigned.unknown'	'(chl4|519096 : 54.7) no description available & (reliability: 100.0) & (original description: Contig2147 Contig2147)'
Contig2192	4.82905	1.30423	'polyamine metabolism.synthesis.spermine synthase'	'(loc_os02g14190.1 : 320.0) no description available & (at5g19530 : 259.0) Encodes a spermine synthase. Required for internode elongation and vascular development, specifically in the mechanism that defines the boundaries between veins and nonvein regions. This mechanism may be mediated by polar auxin transport. Though ACL5 has been shown to function as a spermine synthase in E. coli, an ACL5 kno…
Contig2203	-7.99407	-10.2492	'protein.degradation.aspartate protease'	'(ipr009007 : 97.84801) Peptidase aspartic, catalytic & (loc_os01g18630.2 : 68.9) no description available & (p42211|asprx_orysa : 68.2) Aspartic proteinase precursor (EC 3.4.23.-) - Oryza sativa (Rice) & (at1g62290 : 65.9) Saposin-like aspartyl protease family protein; FUNCTIONS IN: aspartic-type endopeptidase activity; INVOLVED IN: proteolysis, lipid metabolic process; LOCATED IN: vacuole; EXPR…
Contig2217	9.94378	11.7662	'not assigned.unknown'	' no hits & (original description: Contig2217 Contig2217)'
Contig2220	-8.06191	-8.17422	'cell.organisation'	'(ipr002189 : 105.65655) WASH complex, F-actin capping protein, alpha subunit & (loc_os07g23200.1 : 89.4) no description available & (at3g05520 : 84.0) Subunits of heterodimeric actin filament capping protein Capz superfamily; FUNCTIONS IN: actin binding; INVOLVED IN: actin cytoskeleton organization; LOCATED IN: F-actin capping protein complex; EXPRESSED IN: 24 plant structures; EXPRESSED DURING:…
Contig2239	-6.99618	-10.7604	'not assigned.unknown'	' no hits & (original description: Contig2239 Contig2239)'
Contig2252	-6.24246	-10.8979	'not assigned.no ontology'	'(chl4|511906 : 148.0) no description available & (at2g38710 : 147.0) AMMECR1 family; INVOLVED IN: response to salt stress; LOCATED IN: cellular_component unknown; EXPRESSED IN: 22 plant structures; EXPRESSED DURING: 13 growth stages; CONTAINS InterPro DOMAIN/s: AMMECR1 (InterPro:IPR002733); Has 35333 Blast hits to 34131 proteins in 2444 species: Archae - 798; Bacteria - 22429; Metazoa - 974; Fun…
Contig2280	-7.65178	-10.4492	'not assigned.unknown'	'(gnl|cdd|36433 : 50.0) no description available & (reliability: 100.0) & (original description: Contig2280 Contig2280)'
Contig2292	6.6535	10.7753	'not assigned.unknown'	'(gnl|cdd|36433 : 55.4) no description available & (reliability: 100.0) & (original description: Contig2292 Contig2292)'
Contig2327	-5.51459	-9.50604	'glycolysis.cytosolic branch.phospho-enol-pyruvate carboxylase kinase (PPCK)'	'(at4g04720 : 106.0) member of Calcium Dependent Protein Kinase; calcium-dependent protein kinase 21 (CPK21); FUNCTIONS IN: in 6 functions; INVOLVED IN: protein amino acid phosphorylation, N-terminal protein myristoylation; LOCATED IN: plasma membrane; EXPRESSED IN: cultured cell; CONTAINS InterPro DOMAIN/s: Protein kinase, ATP binding site (InterPro:IPR017441), EF-Hand 1, calcium-binding site (I…
Contig2346	-4.97758	-9.1328	'not assigned.unknown'	' no hits & (original description: Contig2346 Contig2346)'
Contig2375	-5.92526	-8.43005	'hormone metabolism.auxin.signal transduction'	'(at2g02560 : 177.0) Arabidopsis thaliana homolog of human CAND1 (cullin-associated and neddylation-dissociated). Putative similarity to TBP-interacting protein TIP120. Ubiquitously expressed in plant tissues throughout development. T-DNA insertion mutant plants were completely sterile and resistant to sirtinol and auxin, but not to gibberellins or brassinolide. Displayed developmental phenotypes…
Contig2380	-7.99292	-9.50911	'not assigned.unknown'	' no hits & (original description: Contig2380 Contig2380)'
Contig2389	-5.95462	-10.6651	'not assigned.unknown'	' no hits & (original description: Contig2389 Contig2389)'
Contig2392	-8.56743	-10.9825	'transport.p- and v-ATPases'	'(loc_os06g36990.1 : 52.0) no description available & (at1g54280 : 51.2) ATPase E1-E2 type family protein / haloacid dehalogenase-like hydrolase family protein; FUNCTIONS IN: zinc ion binding, ATPase activity, coupled to transmembrane movement of ions, phosphorylative mechanism; INVOLVED IN: metabolic process, phospholipid transport, ATP biosynthetic process; LOCATED IN: integral to membrane, mem…
Contig2421	9.91615	11.7359	'protein.synthesis.ribosomal protein.eukaryotic.40S subunit.S19'	'(at3g02080 : 172.0) Ribosomal protein S19e family protein; FUNCTIONS IN: structural constituent of ribosome; INVOLVED IN: translation; LOCATED IN: cytosolic small ribosomal subunit, cytosolic ribosome, ribosome, cell wall; EXPRESSED IN: 24 plant structures; EXPRESSED DURING: 13 growth stages; CONTAINS InterPro DOMAIN/s: Ribosomal protein S19e, conserved site (InterPro:IPR018277), Ribosomal prote…
Contig2424	-9.56584	-11.3908	'not assigned.unknown'	'(gnl|cdd|36433 : 53.1) no description available & (reliability: 100.0) & (original description: Contig2424 Contig2424)'
Contig2431	9.25284	9.78546	'not assigned.unknown'	'(gnl|cdd|38301 : 52.7) no description available & (reliability: 100.0) & (original description: Contig2431 Contig2431)'
Contig2434	-5.37051	-9.61995	'development.late embryogenesis abundant'	'(at3g51810 : 86.3) Encodes a ABA-inducible protein that accumulates during seed maturation, in parallel with its corresponding mRNA but with a 3 d delay. During germination, AtEm1 protein undergoes two successive cleavages before being degraded. Both proteins are more stable than the corresponding mRNA. The gene can be activated by the basic leucine zipper transcription factor ABI5. Expressed pr…
Contig2436	8.18651	10.8528	'protein.synthesis.ribosomal protein.eukaryotic.40S subunit.S16'	'(p46293|rs16_goshi : 243.0) 40S ribosomal protein S16 - Gossypium hirsutum (Upland cotton) & (at5g18380 : 230.0) Ribosomal protein S5 domain 2-like superfamily protein; CONTAINS InterPro DOMAIN/s: Ribosomal protein S5 domain 2-type fold (InterPro:IPR020568), Ribosomal protein S9 (InterPro:IPR000754), Ribosomal protein S9, conserved site (InterPro:IPR020574), Ribosomal protein S5 domain 2-type fo…
Contig2437	-8.7137	-4.05977	'not assigned.unknown'	'(gnl|cdd|36433 : 53.5) no description available & (reliability: 100.0) & (original description: Contig2437 Contig2437)'
Contig2445	5.53772	6.51896	'not assigned.unknown'	'(gnl|cdd|36433 : 54.3) no description available & (reliability: 100.0) & (original description: Contig2445 Contig2445)'
Contig2453	-6.79177	-10.4141	'not assigned.unknown'	' no hits & (original description: Contig2453 Contig2453)'
Contig2454	-7.18702	-10.3088	'not assigned.unknown'	' no hits & (original description: Contig2454 Contig2454)'
Contig2462	9.74083	11.4058	'not assigned.unknown'	' no hits & (original description: Contig2462 Contig2462)'
Contig2464	-7.96866	-10.7355	'not assigned.unknown'	'(gnl|cdd|38301 : 50.8) no description available & (reliability: 100.0) & (original description: Contig2464 Contig2464)'
Contig2477	-9.76901	-11.674	'not assigned.no ontology.pumilio/Puf RNA-binding domain-containing protein'	'(at3g20250 : 258.0) Encodes a member of the Arabidopsis Pumilio (APUM) proteins containing PUF domain (eight repeats of approximately 36 amino acids each). PUF proteins regulate both mRNA stability and translation through sequence-specific binding to the 3' UTR of target mRNA transcripts.; pumilio 5 (PUM5); FUNCTIONS IN: RNA binding, binding; LOCATED IN: vacuole; EXPRESSED IN: 22 plant structure…
Contig2504	4.1785	1.2437	'not assigned.unknown'	'(gnl|cdd|36433 : 55.0) no description available & (reliability: 100.0) & (original description: Contig2504 Contig2504)'
Contig2510	-8.89558	-10.6151	'RNA.regulation of transcription.bZIP transcription factor family'	'(at1g17500 : 204.0) ATPase E1-E2 type family protein / haloacid dehalogenase-like hydrolase family protein; FUNCTIONS IN: ATPase activity, coupled to transmembrane movement of ions, phosphorylative mechanism; INVOLVED IN: metabolic process, ATP biosynthetic process, phospholipid transport; LOCATED IN: integral to membrane, membrane; EXPRESSED IN: 23 plant structures; EXPRESSED DURING: 13 growth …
Contig2521	-9.68102	-9.44928	'protein.synthesis.ribosomal protein.eukaryotic.60S subunit.L37'	'(loc_os02g56990.1 : 101.0) no description available & (at1g52300 : 100.0) Zinc-binding ribosomal protein family protein; FUNCTIONS IN: structural constituent of ribosome; INVOLVED IN: translation, ribosome biogenesis; LOCATED IN: cytosolic ribosome, ribosome; EXPRESSED IN: 24 plant structures; EXPRESSED DURING: 15 growth stages; CONTAINS InterPro DOMAIN/s: Ribosomal protein L37e, conserved site …
Contig2527	-9.64545	-10.968	'not assigned.unknown'	'(chl4|511847 : 64.3) no description available & (reliability: 100.0) & (original description: Contig2527 Contig2527)'
Contig2538	-8.89473	-9.36105	'RNA.processing.splicing'	'(loc_os02g58090.1 : 301.0) no description available & (at4g21660 : 294.0) proline-rich spliceosome-associated (PSP) family protein; INVOLVED IN: mRNA processing; LOCATED IN: nucleus, chloroplast; CONTAINS InterPro DOMAIN/s: PSP, proline-rich (InterPro:IPR006568), Protein of unknown function DUF382 (InterPro:IPR007180); BEST Arabidopsis thaliana protein match is: pliceosome associated protein-rel…
Contig2543	-6.0122	-10.7747	'RNA.regulation of transcription.Global transcription factor group'	'(at4g10710 : 51.6) encodes a component of the FAcilitates Chromatin Transcription (FACT) complex, SPT16.Along with SSRP1 binds to the promoter of FLC.; global transcription factor C (SPT16); INVOLVED IN: vegetative to reproductive phase transition of meristem; LOCATED IN: nuclear euchromatin, FACT complex, nucleolus, nucleus; EXPRESSED IN: 27 plant structures; EXPRESSED DURING: 15 growth stages;…
Contig2563	-8.02487	-11.4332	'not assigned.unknown'	'(gnl|cdd|38301 : 58.1) no description available & (reliability: 100.0) & (original description: Contig2563 Contig2563)'
Contig2580	-5.87066	-10.5318	'protein.degradation'	'(loc_os12g29990.2 : 157.0) no description available & (at2g45270 : 146.0) Mitochondrial protein essential for embryo development.; glycoprotease 1 (GCP1); FUNCTIONS IN: metalloendopeptidase activity; INVOLVED IN: proteolysis, embryo development; LOCATED IN: mitochondrial inner membrane; EXPRESSED IN: 11 plant structures; EXPRESSED DURING: 7 growth stages; CONTAINS InterPro DOMAIN/s: Peptidase M2…
Contig2590	8.06767	10.1605	'not assigned.unknown'	'(gnl|cdd|38301 : 52.7) no description available & (reliability: 100.0) & (original description: Contig2590 Contig2590)'
Contig2604	-7.53125	-10.0744	'not assigned.unknown'	' no hits & (original description: Contig2604 Contig2604)'
Contig2638	-7.63834	-11.959	'stress.abiotic.heat'	'(q943e7|hsp13_orysa : 72.8) 16.9 kDa class I heat shock protein 3 - Oryza sativa (Rice) & (loc_os01g04360.1 : 72.8) no description available & (at1g53540 : 63.2) HSP20-like chaperones superfamily protein; CONTAINS InterPro DOMAIN/s: Heat shock protein Hsp20 (InterPro:IPR002068), HSP20-like chaperone (InterPro:IPR008978); BEST Arabidopsis thaliana protein match is: heat shock protein 17.4 (TAIR:A…
Contig2650	-6.59069	-9.54997	'not assigned.unknown'	' no hits & (original description: Contig2650 Contig2650)'
Contig2653	5.01382	1.97874	'signalling.receptor kinases.S-locus glycoprotein like'	'(loc_os01g48000.1 : 182.0) no description available & (p17801|kpro_maize : 97.4) Putative receptor protein kinase ZmPK1 precursor (EC 2.7.11.1) - Zea mays (Maize) & (at4g21390 : 67.8) B120; FUNCTIONS IN: protein serine/threonine kinase activity, sugar binding, protein kinase activity, ATP binding; INVOLVED IN: protein amino acid phosphorylation, recognition of pollen; LOCATED IN: plasma membrane…
Contig2657	-6.11218	-2.30193	'not assigned.unknown'	' no hits & (original description: Contig2657 Contig2657)'
Contig2659	-7.59594	-8.39973	'not assigned.unknown'	' no hits & (original description: Contig2659 Contig2659)'
Contig2675	7.20687	2.94853	'not assigned.unknown'	'(gnl|cdd|38301 : 50.8) no description available & (reliability: 100.0) & (original description: Contig2675 Contig2675)'
Contig2708	6.70053	2.28483	'not assigned.unknown'	' no hits & (original description: Contig2708 Contig2708)'
Contig2725	-6.58362	-10.0888	'RNA.regulation of transcription.bZIP transcription factor family'	'(loc_os06g36990.1 : 167.0) no description available & (at1g59820 : 164.0) Encodes a phospholipid translocase. Involved in secretory vesicle formation from trans-Golgi in peripheral columella cells at the root tip. Mutants have short primary roots and grow slower.; aminophospholipid ATPase 3 (ALA3); FUNCTIONS IN: phospholipid transporter activity, ATPase activity, coupled to transmembrane movemen…
Contig2728	8.87176	9.05054	'protein.synthesis.ribosomal protein.eukaryotic.60S subunit.L31'	'(loc_os06g21480.1 : 131.0) no description available & (q9mav7|rl31_pangi : 130.0) 60S ribosomal protein L31 - Panax ginseng (Korean ginseng) & (at2g19740 : 122.0) Ribosomal protein L31e family protein; FUNCTIONS IN: structural constituent of ribosome; INVOLVED IN: translation, ribosome biogenesis; LOCATED IN: cytosolic ribosome, ribosome, cytosolic large ribosomal subunit, chloroplast, plasma me…
Contig2729	-7.36933	-11.0651	'not assigned.unknown'	'(chl4|517884 : 69.3) no description available & (reliability: 100.0) & (original description: Contig2729 Contig2729)'
Contig2744	-5.10224	-10.1817	'signalling.calcium'	'(at3g20410 : 75.5) calmodulin-domain protein kinase CDPK isoform 9 (CPK9); calmodulin-domain protein kinase 9 (CPK9); FUNCTIONS IN: calmodulin-dependent protein kinase activity, kinase activity; INVOLVED IN: signal transduction, protein amino acid phosphorylation, N-terminal protein myristoylation; LOCATED IN: plasma membrane; EXPRESSED IN: 23 plant structures; EXPRESSED DURING: 13 growth stages…
Contig2750	9.92717	11.2967	'protein.synthesis.ribosomal protein.eukaryotic.40S subunit.S24'	'(chl4|510367 : 85.1) no description available & (loc_os01g52490.1 : 75.5) no description available & (at3g04920 : 73.6) Ribosomal protein S24e family protein; FUNCTIONS IN: structural constituent of ribosome, nucleotide binding; INVOLVED IN: translation, ribosome biogenesis; LOCATED IN: in 7 components; EXPRESSED IN: 26 plant structures; EXPRESSED DURING: 13 growth stages; CONTAINS InterPro DOMA…
Contig2751	7.91181	10.8193	'not assigned.unknown'	' no hits & (original description: Contig2751 Contig2751)'
Contig2752	-8.89224	-10.9092	'not assigned.unknown'	'(ipr014710 : 50.39451) RmlC-like jelly roll fold & (reliability: 100.0) & (original description: Contig2752 Contig2752)'
Contig2766	-9.98384	-11.5539	'not assigned.unknown'	' no hits & (original description: Contig2766 Contig2766)'
Contig2777	-6.45725	-10.8381	'not assigned.unknown'	' no hits & (original description: Contig2777 Contig2777)'
Contig2834	-7.58533	-10.4	'cell.vesicle transport'	'(at3g22845 : 84.3) emp24/gp25L/p24 family/GOLD family protein; INVOLVED IN: transport; LOCATED IN: vacuole; EXPRESSED IN: 24 plant structures; EXPRESSED DURING: 15 growth stages; CONTAINS InterPro DOMAIN/s: GOLD (InterPro:IPR009038), emp24/gp25L/p24 (InterPro:IPR000348); BEST Arabidopsis thaliana protein match is: emp24/gp25L/p24 family/GOLD family protein (TAIR:AT3G07680.1); Has 1821 Blast hits…
Contig2841	-7.91657	-11.3606	'not assigned.no ontology.C2 domain-containing protein'	'(at1g63220 : 63.2) Calcium-dependent lipid-binding (CaLB domain) family protein; FUNCTIONS IN: molecular_function unknown; INVOLVED IN: biological_process unknown; LOCATED IN: cellular_component unknown; EXPRESSED IN: 24 plant structures; EXPRESSED DURING: 15 growth stages; CONTAINS InterPro DOMAIN/s: C2 membrane targeting protein (InterPro:IPR018029), C2 calcium/lipid-binding domain, CaLB (Inte…
Contig2856	8.12622	8.11538	'not assigned.unknown'	' no hits & (original description: Contig2856 Contig2856)'
Contig2863	-6.31071	-10.5683	'not assigned.unknown'	' no hits & (original description: Contig2863 Contig2863)'
Contig2864	-7.53023	-10.5975	'not assigned.unknown'	' no hits & (original description: Contig2864 Contig2864)'
Contig2908	-6.0033	-10.2326	'not assigned.unknown'	' no hits & (original description: Contig2908 Contig2908)'
Contig2935	-8.98547	-10.4152	'transport.p- and v-ATPases'	'(chl4|522063 : 199.0) no description available & (at2g28520 : 193.0) Vacuolar proton ATPase subunit VHA-a isoform 1. Localized in the trans-Golgi network.; vacuolar proton ATPase A1 (VHA-A1); FUNCTIONS IN: ATPase activity; INVOLVED IN: ATP synthesis coupled proton transport; LOCATED IN: trans-Golgi network transport vesicle membrane, vacuole; EXPRESSED IN: 25 plant structures; EXPRESSED DURING: …
Contig2948	-6.24344	-9.50032	'not assigned.unknown'	'(gnl|cdd|36433 : 62.4) no description available & (reliability: 100.0) & (original description: Contig2948 Contig2948)'
Contig2996	-5.98966	-10.6742	'not assigned.unknown'	' no hits & (original description: Contig2996 Contig2996)'
Contig3007	6.47312	10.4375	'not assigned.unknown'	'(gnl|cdd|36433 : 52.0) no description available & (reliability: 100.0) & (original description: Contig3007 Contig3007)'
Contig3010	8.23576	11.5868	'not assigned.unknown'	' no hits & (original description: Contig3010 Contig3010)'
Contig3012	-7.1761	-11.2358	'not assigned.unknown'	' no hits & (original description: Contig3012 Contig3012)'
Contig3049	-9.34478	-10.8462	'not assigned.unknown'	' no hits & (original description: Contig3049 Contig3049)'
Contig3063	7.52986	9.87569	'not assigned.unknown'	'(chl4|518804 : 55.8) no description available & (reliability: 100.0) & (original description: Contig3063 Contig3063)'
Contig3069	-5.83381	-10.1767	'not assigned.unknown'	' no hits & (original description: Contig3069 Contig3069)'
Contig3076	7.87185	11.1255	'redox.thioredoxin'	'(q42443|trxh_orysa : 97.8) Thioredoxin H-type (TRX-H) (Phloem sap 13 kDa protein 1) - Oryza sativa (Rice) & (loc_os07g08840.1 : 97.8) no description available & (chl4|525914 : 96.7) no description available & (at5g39950 : 90.5) encodes a cytosolic thioredoxin that reduces disulfide bridges of target proteins by the reversible formation of a disulfide bridge between two neighboring Cys residues p…
Contig3083	-9.10877	-9.96528	'not assigned.unknown'	'(gnl|cdd|33678 : 56.2) no description available & (reliability: 100.0) & (original description: Contig3083 Contig3083)'
Contig3087	-7.98393	-8.85025	'not assigned.unknown'	'(chl4|520852 : 72.0) no description available & (reliability: 100.0) & (original description: Contig3087 Contig3087)'
Contig3094	10.6817	11.9426	'protein.synthesis.ribosomal protein.eukaryotic.60S subunit.L26'	'(at3g49910 : 152.0) Translation protein SH3-like family protein; FUNCTIONS IN: structural constituent of ribosome; INVOLVED IN: response to cold, translation; LOCATED IN: in 8 components; EXPRESSED IN: 24 plant structures; EXPRESSED DURING: 13 growth stages; CONTAINS InterPro DOMAIN/s: Translation protein SH3-like (InterPro:IPR008991), Ribosomal protein L26, eukaryotic/archaeal (InterPro:IPR0057…
Contig3116	-6.87767	-9.93504	'not assigned.unknown'	' no hits & (original description: Contig3116 Contig3116)'
Contig3131	-6.30403	-9.33675	'not assigned.unknown'	' no hits & (original description: Contig3131 Contig3131)'
Contig3168	8.13825	11.0981	'not assigned.unknown'	'(gnl|cdd|36433 : 50.4) no description available & (reliability: 100.0) & (original description: Contig3168 Contig3168)'
Contig3200	-8.97958	-10.9474	'protein.postranslational modification'	'(ipr001932 : 102.42241) Protein phosphatase 2C-like & (chl4|526309 : 89.4) no description available & (at5g24940 : 89.0) Protein phosphatase 2C family protein; FUNCTIONS IN: protein serine/threonine phosphatase activity, catalytic activity; INVOLVED IN: protein amino acid dephosphorylation; LOCATED IN: protein serine/threonine phosphatase complex; EXPRESSED IN: 6 plant structures; EXPRESSED DURI…
Contig3203	-6.55827	-7.71859	'protein.degradation.ubiquitin.proteasom'	'(at4g29040 : 252.0) 26S proteasome AAA-ATPase subunit RPT2a (RPT2a) mRNA,; regulatory particle AAA-ATPase 2A (RPT2a); FUNCTIONS IN: ATPase activity; INVOLVED IN: in 17 processes; LOCATED IN: proteasome regulatory particle, base subcomplex, proteasome complex, nucleus, membrane; EXPRESSED IN: 29 plant structures; EXPRESSED DURING: 13 growth stages; CONTAINS InterPro DOMAIN/s: ATPase, AAA+ type, c…
Contig3207	-7.8832	-10.0051	'not assigned.unknown'	'(chl4|520786 : 75.9) no description available & (reliability: 100.0) & (original description: Contig3207 Contig3207)'
Contig3214	8.09636	8.17514	'stress.biotic'	'(loc_os06g33180.3 : 72.8) no description available & (at5g64550 : 67.8) loricrin-related; BEST Arabidopsis thaliana protein match is: loricrin-related (TAIR:AT5G09670.1); Has 1807 Blast hits to 1807 proteins in 277 species: Archae - 0; Bacteria - 0; Metazoa - 736; Fungi - 347; Plants - 385; Viruses - 0; Other Eukaryotes - 339 (source: NCBI BLink). & (reliability: 135.6) & (original description: …
Contig3233	-8.14376	-11.6238	'not assigned.unknown'	' no hits & (original description: Contig3233 Contig3233)'
Contig3234	6.57802	9.13246	'not assigned.unknown'	'(loc_os11g44310.1 : 133.0) no description available & (gnl|cdd|36433 : 52.0) no description available & (reliability: 100.0) & (original description: Contig3234 Contig3234)'
Contig3238	9.10156	10.097	'not assigned.unknown'	' no hits & (original description: Contig3238 Contig3238)'
Contig3240	-7.24848	-7.95211	'not assigned.unknown'	' no hits & (original description: Contig3240 Contig3240)'
Contig3256	-7.30743	-10.7187	'not assigned.unknown'	' no hits & (original description: Contig3256 Contig3256)'
Contig3275	-5.12456	-1.64225	'protein.synthesis.ribosomal protein.eukaryotic.60S subunit.L18'	'(chl4|513111 : 137.0) no description available & (at3g05590 : 119.0) Encodes cytoplasmic ribosomal protein L18.; ribosomal protein L18 (RPL18); FUNCTIONS IN: structural constituent of ribosome; INVOLVED IN: translation; LOCATED IN: cytosolic large ribosomal subunit, plasma membrane, chloroplast, vacuole, large ribosomal subunit; EXPRESSED IN: 24 plant structures; EXPRESSED DURING: 13 growth stag…
Contig3277	-5.17751	-8.52359	'redox.thioredoxin.PDIL'	'(at2g47470 : 133.0) Encodes a protein disulfide isomerase-like (PDIL) protein, a member of a multigene family within the thioredoxin (TRX) superfamily. Transcript levels for this gene are up-regulated in response to three different chemical inducers of ER stress (dithiothreitol, beta-mercaptoethanol, and tunicamycin). AtIRE1-2 does not appear to be required for this response, but the atbzip60 mu…
Contig3293	-6.26093	-9.85882	'amino acid metabolism.degradation.branched chain group.isoleucine'	'(at5g48230 : 178.0) acetoacetyl-CoA thiolase 2 (ACAT2); FUNCTIONS IN: transferase activity, transferring acyl groups other than amino-acyl groups, acetyl-CoA C-acetyltransferase activity, catalytic activity; INVOLVED IN: embryo development ending in seed dormancy; LOCATED IN: peroxisome, plasma membrane; EXPRESSED IN: 24 plant structures; EXPRESSED DURING: 13 growth stages; CONTAINS InterPro DOM…
Contig3313	-6.55674	-10.5648	'amino acid metabolism.synthesis.aspartate family.methionine.cystathionine gamma-synthase'	'(at3g01120 : 137.0) encodes a cystathionine gamma-synthase, which performs the first committed step in methionine biosynthesis. A conserved motif of 13 amino acids in the first exon is required for posttranscriptional autoregulation. This enzyme shares the same substrate as threonine synthase (TS) and its absence transcriptionally affects 8 genes in the genome.; METHIONINE OVERACCUMULATION 1 (MT…
Contig3317	6.57753	8.70363	'not assigned.unknown'	' no hits & (original description: Contig3317 Contig3317)'
Contig3324	5.6107	8.95834	'not assigned.unknown'	' no hits & (original description: Contig3324 Contig3324)'
Contig3332	-7.99945	-11.2183	'DNA.synthesis/chromatin structure'	'(p51173|apea_dicdi : 123.0) DNA-(apurinic or apyrimidinic site) lyase (EC 4.2.99.18) (Class II apurinic/apyrimidinic(AP)-endonuclease) - Dictyostelium discoideum (Slime mold) & (at2g41460 : 107.0) apurinic endonuclease-redox protein. It functions as an apurinic/apyrimidinic class II endonuclease, and is involved in DNA repair.; apurinic endonuclease-redox protein (ARP); CONTAINS InterPro DOMAIN/…
Contig3372	7.94359	10.2482	'not assigned.unknown'	'(gnl|cdd|36433 : 54.7) no description available & (reliability: 100.0) & (original description: Contig3372 Contig3372)'
Contig3374	7.95638	7.99201	'not assigned.unknown'	'(gnl|cdd|38301 : 50.8) no description available & (reliability: 100.0) & (original description: Contig3374 Contig3374)'
Contig3377	-7.76669	-10.4953	'not assigned.unknown'	'(gnl|cdd|36433 : 51.2) no description available & (reliability: 100.0) & (original description: Contig3377 Contig3377)'
Contig3379	-6.56862	-9.78474	'not assigned.unknown'	' no hits & (original description: Contig3379 Contig3379)'
Contig3424	-9.48679	-11.9248	'not assigned.unknown'	' no hits & (original description: Contig3424 Contig3424)'
Contig3439	-9.42686	-11.2746	'not assigned.unknown'	'(gnl|cdd|38301 : 50.8) no description available & (reliability: 100.0) & (original description: Contig3439 Contig3439)'
Contig3470	-8.11786	-9.80059	'transport.metabolite transporters at the mitochondrial membrane'	'(chl4|520905 : 144.0) no description available & (at5g14040 : 133.0) phosphate transporter 3;1 (PHT3;1); FUNCTIONS IN: binding; INVOLVED IN: transport, transmembrane transport; LOCATED IN: in 6 components; EXPRESSED IN: 27 plant structures; EXPRESSED DURING: 16 growth stages; CONTAINS InterPro DOMAIN/s: Mitochondrial substrate carrier (InterPro:IPR001993), Mitochondrial substrate/solute carrier …
Contig3505	-7.88086	-10.5737	'protein.aa activation.asparagine-tRNA ligase'	'(loc_os01g27520.1 : 134.0) no description available & (at4g17300 : 133.0) Asparaginyl-tRNA synthetase protein involved in amino acid activation/protein synthesis.; NS1; FUNCTIONS IN: asparagine-tRNA ligase activity; INVOLVED IN: asparaginyl-tRNA aminoacylation, ovule development; LOCATED IN: mitochondrion, chloroplast; EXPRESSED IN: 23 plant structures; EXPRESSED DURING: 13 growth stages; CONTAI…
Contig3506	-7.5098	-9.59846	'not assigned.unknown'	' no hits & (original description: Contig3506 Contig3506)'
Contig3515	-8.61056	-10.1811	'not assigned.unknown'	'(gnl|cdd|38301 : 50.0) no description available & (reliability: 100.0) & (original description: Contig3515 Contig3515)'
Contig3516	7.84485	10.0363	'protein.synthesis.ribosomal protein.eukaryotic.60S subunit.L19'	'(loc_os03g38260.1 : 191.0) no description available & (at4g02230 : 186.0) Ribosomal protein L19e family protein; FUNCTIONS IN: structural constituent of ribosome; INVOLVED IN: translation, ribosome biogenesis; LOCATED IN: cytosolic ribosome, ribosome, cytosolic large ribosomal subunit, plasma membrane; EXPRESSED IN: 24 plant structures; EXPRESSED DURING: 15 growth stages; CONTAINS InterPro DOMAI…
Contig3525	-9.33184	-11.095	'RNA.regulation of transcription.SET-domain transcriptional regulator family'	'(at1g77300 : 58.5) Encodes a protein with histone lysine N-methyltransferase activity required specifically for the trimethylation of H3-K4 in FLC chromatin (and not in H3-K36 dimethylation). Acts as an inhibitor of flowering specifically involved in the autonomous promotion pathway. EFS also regulates the expression of genes involved in carotenoid biosynthesis.Modification of histone methylatio…
Contig3532	6.05414	10.6044	'not assigned.unknown'	' no hits & (original description: Contig3532 Contig3532)'
Contig3580	5.80412	8.50669	'not assigned.unknown'	'(gnl|cdd|36433 : 52.3) no description available & (reliability: 100.0) & (original description: Contig3580 Contig3580)'
Contig3589	3.16338	2.40305	'not assigned.unknown'	'(ipr000897 : 63.37377) Signal recognition particle, SRP54 subunit, GTPase domain & (gnl|cdd|36433 : 54.3) no description available & (reliability: 100.0) & (original description: Contig3589 Contig3589)'
Contig3593	-9.72796	-11.959	'not assigned.unknown'	' no hits & (original description: Contig3593 Contig3593)'
Contig3603	-9.43625	-11.0088	'protein.synthesis.ribosomal protein.eukaryotic.40S subunit.S17'	'(at5g04800 : 147.0) Ribosomal S17 family protein; FUNCTIONS IN: structural constituent of ribosome; INVOLVED IN: translation; LOCATED IN: ribosome, intracellular; EXPRESSED IN: male gametophyte, pollen tube; EXPRESSED DURING: L mature pollen stage, M germinated pollen stage; CONTAINS InterPro DOMAIN/s: Ribosomal protein S17e (InterPro:IPR001210), Ribosomal protein S17e, conserved site (InterPro:…
Contig3620	7.98503	10.4748	'cell wall.precursor synthesis.phosphomannomutase'	'(at2g45790 : 149.0) encodes a phosphomannomutase, involved in ascorbate biosynthesis; phosphomannomutase (PMM); FUNCTIONS IN: protein binding, phosphomannomutase activity; INVOLVED IN: L-ascorbic acid biosynthetic process, response to salt stress, mannose biosynthetic process; LOCATED IN: cytoplasm; EXPRESSED IN: 24 plant structures; EXPRESSED DURING: 13 growth stages; CONTAINS InterPro DOMAIN/s…
Contig3625	8.11752	1.67217	'not assigned.unknown'	'(gnl|cdd|38301 : 52.3) no description available & (reliability: 100.0) & (original description: Contig3625 Contig3625)'
Contig3628	7.31681	9.68158	'signalling.G-proteins'	'(at4g35020 : 114.0) A member of ROP GTPase gene family; Encodes a Rho-like GTP binding protein.; RAC-like 3 (RAC3); FUNCTIONS IN: GTP binding, GTPase activity; INVOLVED IN: protein transport, small GTPase mediated signal transduction; LOCATED IN: in 6 components; EXPRESSED IN: 22 plant structures; EXPRESSED DURING: 13 growth stages; CONTAINS InterPro DOMAIN/s: Ras GTPase (InterPro:IPR001806), Sm…
Contig3635	7.79063	9.76682	'not assigned.unknown'	' no hits & (original description: Contig3635 Contig3635)'
Contig3650	-6.15984	-7.7923	'protein.synthesis.initiation'	'(at3g55620 : 286.0) embryo defective 1624 (emb1624); FUNCTIONS IN: ribosome binding, translation initiation factor activity; INVOLVED IN: translational initiation, embryo development ending in seed dormancy; LOCATED IN: nucleolus; EXPRESSED IN: 24 plant structures; EXPRESSED DURING: 15 growth stages; CONTAINS InterPro DOMAIN/s: Translation initiation factor IF6 (InterPro:IPR002769); BEST Arabido…
Contig3671	-7.44965	-9.47721	'not assigned.unknown'	'(gnl|cdd|38301 : 51.2) no description available & (reliability: 100.0) & (original description: Contig3671 Contig3671)'
Contig3702	-9.52631	-11.4457	'not assigned.unknown'	' no hits & (original description: Contig3702 Contig3702)'
Contig3703	6.40266	10.1026	'not assigned.unknown'	' no hits & (original description: Contig3703 Contig3703)'
Contig3715	-7.75136	-10.5222	'not assigned.unknown'	' no hits & (original description: Contig3715 Contig3715)'
Contig3716	-7.36098	-9.58205	'not assigned.unknown'	'(gnl|cdd|38301 : 50.0) no description available & (reliability: 100.0) & (original description: Contig3716 Contig3716)'
Contig3724	-6.09189	-9.16135	'OPP.oxidative PP.G6PD'	'(loc_os03g29950.2 : 274.0) no description available & (at5g35790 : 271.0) Encodes a plastidic glucose-6-phosphate dehydrogenase that is sensitive to reduction by DTT and whose mRNA is more prevalent in developing organs but absent in the root.; glucose-6-phosphate dehydrogenase 1 (G6PD1); FUNCTIONS IN: glucose-6-phosphate dehydrogenase activity, protein binding; INVOLVED IN: pentose-phosphate sh…
Contig3740	-6.61787	-8.13953	'PS.photorespiration.glycine cleavage.P subunit'	'(chl4|513576 : 181.0) no description available & (at4g33010 : 180.0) glycine decarboxylase P-protein 1 (GLDP1); FUNCTIONS IN: glycine dehydrogenase (decarboxylating) activity, protein binding; INVOLVED IN: glycine catabolic process, response to cadmium ion, glycine decarboxylation via glycine cleavage system; LOCATED IN: mitochondrion, apoplast, glycine cleavage complex, chloroplast; EXPRESSED I…
Contig3749	5.42515	1.78286	'not assigned.unknown'	' no hits & (original description: Contig3749 Contig3749)'
Contig3755	-8.92459	-10.635	'cell.division'	'(ipr009091 : 96.01543) Regulator of chromosome condensation/beta-lactamase-inhibitor protein II & (loc_os08g33390.1 : 80.1) no description available & (at3g02510 : 79.3) Regulator of chromosome condensation (RCC1) family protein; FUNCTIONS IN: chromatin binding, Ran GTPase binding; INVOLVED IN: biological_process unknown; LOCATED IN: cellular_component unknown; EXPRESSED IN: cultured cell; CONTA…
Contig3758	-8.42	-11.5154	'development.unspecified'	'(p49030|mgn_orysa : 252.0) Protein mago nashi homolog (Mago nashi-like protein) - Oryza sativa (Rice) & (loc_os12g18880.1 : 252.0) no description available & (at1g02140 : 240.0) MAGO NASHI (MAGO); FUNCTIONS IN: protein binding; INVOLVED IN: pollen tube guidance, sex determination, embryo development ending in seed dormancy; LOCATED IN: in 6 components; EXPRESSED IN: 25 plant structures; EXPRESSE…
Contig3768	6.02081	8.13455	'not assigned.unknown'	' no hits & (original description: Contig3768 Contig3768)'
Contig3797	-6.09249	-10.6824	'not assigned.unknown'	' no hits & (original description: Contig3797 Contig3797)'
Contig3805	6.6637	11.6612	'not assigned.unknown'	'(gnl|cdd|36433 : 59.7) no description available & (reliability: 100.0) & (original description: Contig3805 Contig3805)'
Contig3826	-9.46329	-10.8969	'RNA.processing'	'(at3g50690 : 62.8) Leucine-rich repeat (LRR) family protein; BEST Arabidopsis thaliana protein match is: U2 small nuclear ribonucleoprotein A (TAIR:AT1G09760.1); Has 87837 Blast hits to 40058 proteins in 1793 species: Archae - 912; Bacteria - 10630; Metazoa - 29004; Fungi - 15487; Plants - 5654; Viruses - 1023; Other Eukaryotes - 25127 (source: NCBI BLink). & (loc_os02g13990.2 : 62.8) no descrip…
Contig3846	-6.62372	-11.3642	'protein.synthesis.ribosomal protein.eukaryotic.40S subunit.S12'	'(loc_os07g05580.1 : 105.0) no description available & (q9xhs0|rs12_horvu : 104.0) 40S ribosomal protein S12 - Hordeum vulgare (Barley) & (at1g15930 : 91.7) Ribosomal protein L7Ae/L30e/S12e/Gadd45 family protein; FUNCTIONS IN: structural constituent of ribosome; INVOLVED IN: response to cadmium ion, response to salt stress, translation; LOCATED IN: cytosolic small ribosomal subunit, cytosolic rib…
Contig3847	-6.18902	-10.192	'not assigned.unknown'	' no hits & (original description: Contig3847 Contig3847)'
Contig3848	-10.0545	-11.2166	'protein.synthesis.ribosomal protein.eukaryotic.60S subunit.L36'	'(at3g53740 : 90.9) Ribosomal protein L36e family protein; FUNCTIONS IN: structural constituent of ribosome; INVOLVED IN: translation; LOCATED IN: cytosolic ribosome, ribosome, cytosolic large ribosomal subunit, plasma membrane, membrane; EXPRESSED IN: 23 plant structures; EXPRESSED DURING: 13 growth stages; CONTAINS InterPro DOMAIN/s: Ribosomal protein L36e (InterPro:IPR000509); BEST Arabidopsis…
Contig3849	4.87261	2.35187	'not assigned.unknown'	'(gnl|cdd|36433 : 55.8) no description available & (reliability: 100.0) & (original description: Contig3849 Contig3849)'
Contig3878	5.43769	1.26328	'not assigned.unknown'	'(gnl|cdd|36433 : 52.3) no description available & (reliability: 100.0) & (original description: Contig3878 Contig3878)'
Contig3892	-9.49732	-11.574	'not assigned.unknown'	' no hits & (original description: Contig3892 Contig3892)'
Contig3894	8.98293	9.68577	'not assigned.unknown'	'(gnl|cdd|38301 : 53.1) no description available & (reliability: 100.0) & (original description: Contig3894 Contig3894)'
Contig3905	-5.72436	-9.28121	'not assigned.unknown'	'(gnl|cdd|38301 : 53.9) no description available & (reliability: 100.0) & (original description: Contig3905 Contig3905)'
Contig3916	-9.01406	-9.41787	'not assigned.unknown'	' no hits & (original description: Contig3916 Contig3916)'
Contig3920	7.57307	2.4861	'not assigned.unknown'	'(gnl|cdd|38301 : 55.0) no description available & (reliability: 100.0) & (original description: Contig3920 Contig3920)'
Contig3938	9.2269	11.5969	'not assigned.unknown'	'(gnl|cdd|38301 : 52.3) no description available & (reliability: 100.0) & (original description: Contig3938 Contig3938)'
Contig3952	-6.17713	-11.5218	'not assigned.unknown'	' no hits & (original description: Contig3952 Contig3952)'
Contig3963	-7.90385	-8.53582	'not assigned.unknown'	' no hits & (original description: Contig3963 Contig3963)'
Contig3971	8.23609	11.2595	'not assigned.unknown'	' no hits & (original description: Contig3971 Contig3971)'
Contig3978	-6.12144	-8.972	'misc.short chain dehydrogenase/reductase (SDR)'	'(loc_os04g52400.1 : 113.0) no description available & (at3g12800 : 102.0) short-chain dehydrogenase-reductase B (SDRB); FUNCTIONS IN: oxidoreductase activity, binding, catalytic activity; INVOLVED IN: oxidation reduction, metabolic process; LOCATED IN: peroxisome, plasma membrane; EXPRESSED IN: 24 plant structures; EXPRESSED DURING: 13 growth stages; CONTAINS InterPro DOMAIN/s: NAD(P)-binding do…
Contig3979	-6.38026	-10.2843	'protein.targeting.secretory pathway.unspecified'	'(loc_os05g31780.2 : 90.1) no description available & (at1g56590 : 86.3) Involved in vesicle trafficking between the trans -Golgi network and vacuoles.; ZIG SUPPRESSOR 4 (ZIP4); INVOLVED IN: intracellular protein transport, gravitropism, protein targeting to vacuole; LOCATED IN: clathrin vesicle coat, clathrin adaptor complex; EXPRESSED IN: 23 plant structures; EXPRESSED DURING: 15 growth stages;…
Contig3980	7.55185	10.9442	'not assigned.unknown'	' no hits & (original description: Contig3980 Contig3980)'
Contig3984	8.81907	10.7403	'not assigned.unknown'	'(chl4|517441 : 121.0) no description available & (reliability: 100.0) & (original description: Contig3984 Contig3984)'
Contig4002	-6.00895	-9.59253	'signalling.G-proteins'	'(chl4|519479 : 161.0) no description available & (at5g09550 : 157.0) GDP dissociation inhibitor family protein / Rab GTPase activator family protein; FUNCTIONS IN: RAB GDP-dissociation inhibitor activity; INVOLVED IN: regulation of GTPase activity, protein transport; LOCATED IN: cellular_component unknown; EXPRESSED IN: 16 plant structures; EXPRESSED DURING: 12 growth stages; CONTAINS InterPro D…
Contig4007	-6.7357	-10.7395	'not assigned.unknown'	' no hits & (original description: Contig4007 Contig4007)'
Contig4017	-5.85331	-7.88363	'not assigned.unknown'	'(gnl|cdd|33678 : 53.1) no description available & (reliability: 100.0) & (original description: Contig4017 Contig4017)'
Contig4032	-6.44346	-10.6215	'not assigned.unknown'	' no hits & (original description: Contig4032 Contig4032)'
Contig4049	-7.78772	-11.0577	'protein.degradation.cysteine protease'	'(loc_os05g43230.1 : 78.2) no description available & (p25776|orya_orysa : 77.4) Oryzain alpha chain precursor (EC 3.4.22.-) - Oryza sativa (Rice) & (at1g47128 : 77.0) cysteine proteinase precursor-like protein/ dehydration stress-responsive gene (RD21); responsive to dehydration 21 (RD21); FUNCTIONS IN: cysteine-type endopeptidase activity, cysteine-type peptidase activity; INVOLVED IN: response…
Contig4069	-6.30604	-10.3752	'protein.synthesis.ribosomal protein.eukaryotic.60S subunit.L34'	'(at3g28900 : 64.7) Ribosomal protein L34e superfamily protein; FUNCTIONS IN: structural constituent of ribosome; INVOLVED IN: translation, ribosome biogenesis; LOCATED IN: cytosolic ribosome, ribosome, cytosolic large ribosomal subunit; EXPRESSED IN: 22 plant structures; EXPRESSED DURING: 13 growth stages; CONTAINS InterPro DOMAIN/s: Ribosomal protein L34e, conserved site (InterPro:IPR018065), R…
Contig4080	9.89509	11.8638	'protein.synthesis.ribosomal protein.eukaryotic.60S subunit.L7A'	'(loc_os01g70010.1 : 120.0) no description available & (p35685|rl7a_orysa : 119.0) 60S ribosomal protein L7a - Oryza sativa (Rice) & (at2g47610 : 116.0) Ribosomal protein L7Ae/L30e/S12e/Gadd45 family protein; FUNCTIONS IN: structural constituent of ribosome; INVOLVED IN: translation; LOCATED IN: cytosolic ribosome, cytosolic large ribosomal subunit, nucleolus, plasma membrane, chloroplast; EXPRES…
Contig4089	-7.42899	-10.2437	'not assigned.unknown'	'(gnl|cdd|36433 : 51.2) no description available & (reliability: 100.0) & (original description: Contig4089 Contig4089)'
Contig4102	-7.55968	-9.89608	'protein.synthesis.ribosomal protein.eukaryotic.60S subunit.L6'	'(at1g74060 : 120.0) Ribosomal protein L6 family protein; FUNCTIONS IN: structural constituent of ribosome; INVOLVED IN: translation; LOCATED IN: cytosolic ribosome, ribosome, cytosolic large ribosomal subunit, nucleolus, intracellular; CONTAINS InterPro DOMAIN/s: Ribosomal protein L6, N-terminal (InterPro:IPR005568), Ribosomal protein L6E (InterPro:IPR000915); BEST Arabidopsis thaliana protein m…
Contig4105	8.9446	8.0823	'not assigned.unknown'	'(gnl|cdd|36433 : 58.5) no description available & (reliability: 100.0) & (original description: Contig4105 Contig4105)'
Contig4119	-7.4514	-9.15235	'protein.synthesis.ribosome biogenesis.Pre-rRNA processing and modifications.snoRNPs'	'(chl4|523369 : 100.0) no description available & (at3g18610 : 93.6) Encodes ATNUC-L2 (NUCLEOLIN LIKE 2).; nucleolin like 2 (NUC-L2); FUNCTIONS IN: nucleotide binding, nucleic acid binding; EXPRESSED IN: egg cell, cultured cell; CONTAINS InterPro DOMAIN/s: RNA recognition motif, RNP-1 (InterPro:IPR000504), Nucleotide-binding, alpha-beta plait (InterPro:IPR012677); BEST Arabidopsis thaliana protei…
Contig4121	-8.75929	-9.43006	'not assigned.no ontology'	'(at3g18470 : 54.3) PLAC8 family protein; CONTAINS InterPro DOMAIN/s: Protein of unknown function Cys-rich (InterPro:IPR006461); BEST Arabidopsis thaliana protein match is: PLAC8 family protein (TAIR:AT1G49030.1); Has 854 Blast hits to 853 proteins in 105 species: Archae - 0; Bacteria - 0; Metazoa - 132; Fungi - 122; Plants - 567; Viruses - 0; Other Eukaryotes - 33 (source: NCBI BLink). & (gnl|cd…
Contig4141	9.03434	10.6353	'not assigned.unknown'	'(gnl|cdd|36433 : 53.9) no description available & (reliability: 100.0) & (original description: Contig4141 Contig4141)'
Contig4143	6.44221	9.69681	'not assigned.unknown'	' no hits & (original description: Contig4143 Contig4143)'
Contig4146	-9.88605	-11.5039	'not assigned.unknown'	' no hits & (original description: Contig4146 Contig4146)'
Contig4147	-5.60765	-9.3058	'not assigned.unknown'	' no hits & (original description: Contig4147 Contig4147)'
Contig4149	7.49544	10.4675	'not assigned.unknown'	' no hits & (original description: Contig4149 Contig4149)'
Contig4156	-9.42262	-11.9822	'not assigned.unknown'	' no hits & (original description: Contig4156 Contig4156)'
Contig4157	-7.82889	-9.95919	'protein.synthesis.ribosome biogenesis.Pre-rRNA processing and modifications.DExD-box helicases'	'(loc_os03g36930.1 : 78.6) no description available & (p41378|if4a_wheat : 77.8) Eukaryotic initiation factor 4A (EC 3.6.1.-) (ATP-dependent RNA helicase eIF4A) (eIF-4A) - Triticum aestivum (Wheat) & (at3g19760 : 75.9) Encodes an RNA helicase that may be a component of the Exon Junction Complex. Subcellular localization is modulated by stress. Under normal conditions it is localized to the nucelo…
Contig4184	-9.74427	-11.8279	'hormone metabolism.ethylene.induced-regulated-responsive-activated'	'(at2g42680 : 72.8) One of three genes in A. thaliana encoding multiprotein bridging factor 1, a highly conserved transcriptional coactivator. May serve as a bridging factor between a bZIP factor and TBP. Its expression is developmentally regulated.; multiprotein bridging factor 1A (MBF1A); CONTAINS InterPro DOMAIN/s: Lambda repressor-like, DNA-binding (InterPro:IPR010982), Multiprotein bridging …
Contig4199	-8.54042	-9.12749	'DNA.unspecified'	'(at2g21540 : 242.0) SEC14-like 3 (SFH3); FUNCTIONS IN: phosphatidylinositol transporter activity; INVOLVED IN: flower development, transport; LOCATED IN: intracellular; EXPRESSED IN: 25 plant structures; EXPRESSED DURING: 17 growth stages; CONTAINS InterPro DOMAIN/s: Cellular retinaldehyde-binding/triple function, C-terminal (InterPro:IPR001251), Cellular retinaldehyde-binding/triple function, N…
Contig4234	-9.14862	-11.253	'stress.abiotic.heat'	'(q943e7|hsp13_orysa : 76.6) 16.9 kDa class I heat shock protein 3 - Oryza sativa (Rice) & (loc_os01g04360.1 : 76.6) no description available & (at2g29500 : 70.9) HSP20-like chaperones superfamily protein; CONTAINS InterPro DOMAIN/s: Heat shock protein Hsp20 (InterPro:IPR002068), HSP20-like chaperone (InterPro:IPR008978); BEST Arabidopsis thaliana protein match is: HSP20-like chaperones superfami…
Contig4240	-7.04724	-11.7358	'not assigned.unknown'	' no hits & (original description: Contig4240 Contig4240)'
Contig4255	-9.03126	-11.0112	'not assigned.unknown'	' no hits & (original description: Contig4255 Contig4255)'
Contig4259	7.43407	10.0805	'lipid metabolism.'exotics'(steroids, squalene etc)'	'(loc_os01g57570.1 : 158.0) no description available & (chl4|510364 : 152.0) no description available & (at5g54500 : 151.0) Encodes a flavin mononucleotide-binding flavodoxin-like quinone reductase that is a primary auxin-response gene.; flavodoxin-like quinone reductase 1 (FQR1); CONTAINS InterPro DOMAIN/s: NADPH-dependent FMN reductase (InterPro:IPR005025), Flavoprotein WrbA (InterPro:IPR010089…
Contig4260	-7.33936	-9.59705	'not assigned.unknown'	'(chl4|511424 : 56.6) no description available & (gnl|cdd|36433 : 52.3) no description available & (loc_os03g17030.1 : 50.1) no description available & (reliability: 100.0) & (original description: Contig4260 Contig4260)'
Contig4265	-6.22168	-8.6796	'amino acid metabolism.synthesis.aspartate family.methionine.cystathionine beta-lyase'	'(chl4|516430 : 82.0) no description available & (ipr015421 : 73.500404) Pyridoxal phosphate-dependent transferase, major region, subdomain 1 & (at3g57050 : 65.1) Encodes second enzyme in the methionine biosynthetic pathway; cystathionine beta-lyase (CBL); FUNCTIONS IN: cystathionine beta-lyase activity; INVOLVED IN: L-methionine biosynthetic process from L-homoserine via cystathionine; LOCATED I…
Contig4275	-8.73296	-10.7911	'not assigned.unknown'	' no hits & (original description: Contig4275 Contig4275)'
Contig4281	-5.94017	-9.22556	'not assigned.unknown'	' no hits & (original description: Contig4281 Contig4281)'
Contig4294	-8.53364	-10.8559	'development.unspecified'	'(at2g06210 : 135.0) Encodes a yeast CTR9 homolog that is involved in the control of flowering time by elevating FLC expression to a level that creates the vernalization-responsive, winter-annual habit. Yeast CTR9 is a component of a five-member PAF1 complex that associates with RNA pol II and is thought to regulate gene expression by recruiting SET1 (a histone 3 Lys 4 [H3-K4] methyl transferase)…
Contig4304	4.98623	2.51156	'amino acid metabolism.synthesis.central amino acid metabolism.aspartate.aspartate aminotransferase'	'(loc_os01g65090.1 : 322.0) no description available & (at2g22250 : 293.0) Encodes a prokaryotic-type plastidic aspartate aminotransferase with glutamate/aspartate-prephenate aminotransferase (PAT) activity.; aspartate aminotransferase (AAT); FUNCTIONS IN: L-aspartate:2-oxoglutarate aminotransferase activity, transferase activity, transferring nitrogenous groups, pyridoxal phosphate binding, cata…
Contig4311	-9.31323	-10.7961	'not assigned.unknown'	' no hits & (original description: Contig4311 Contig4311)'
Contig4351	-6.29534	-9.32998	'mitochondrial electron transport / ATP synthesis.electron transfer flavoprotein'	'(chl4|516833 : 185.0) no description available & (at1g50940 : 184.0) Encodes the electron transfer flavoprotein ETF alpha, a putative subunit of the mitochondrial electron transfer flavoprotein complex (ETF beta is At5g43430.1) in Arabidopsis. Mutations of the ETF beta gene results in accelerated senescence and early death compared to wild-type during extended darkness.; electron transfer flavop…
Contig4359	-10.2132	-11.9108	'not assigned.unknown'	'(gnl|cdd|33678 : 57.0) no description available & (reliability: 100.0) & (original description: Contig4359 Contig4359)'
Contig4381	-8.12041	-11.241	'not assigned.unknown'	' no hits & (original description: Contig4381 Contig4381)'
Contig4388	7.42376	2.04114	'not assigned.unknown'	'(gnl|cdd|36433 : 51.2) no description available & (reliability: 100.0) & (original description: Contig4388 Contig4388)'
Contig4404	-9.88904	-11.6045	'minor CHO metabolism.myo-inositol.myo inositol oxygenases'	'(q5z8t3|miox_orysa : 245.0) Probable inositol oxygenase (EC 1.13.99.1) (Myo-inositol oxygenase) - Oryza sativa (Rice) & (loc_os06g36560.1 : 245.0) no description available & (at1g14520 : 244.0) Encodes MIOX1. Belongs to myo-inositol oxygenase gene family.; myo-inositol oxygenase 1 (MIOX1); FUNCTIONS IN: inositol oxygenase activity, oxidoreductase activity; INVOLVED IN: syncytium formation; LOCAT…
Contig4406	-9.39075	-8.37022	'protein.synthesis.ribosomal protein.eukaryotic.60S subunit.L8'	'(loc_os12g38000.1 : 260.0) no description available & (p25998|rl8_tobac : 259.0) 60S ribosomal protein L8 (60S ribosomal protein L2) - Nicotiana tabacum (Common tobacco) & (chl4|513599 : 258.0) no description available & (at2g18020 : 257.0) embryo defective 2296 (EMB2296); FUNCTIONS IN: structural constituent of ribosome, protein binding; INVOLVED IN: translation, embryo development ending in se…
Contig4408	-6.17825	-11.0264	'RNA.processing.splicing'	'(loc_os02g04480.1 : 62.4) no description available & (at3g55200 : 58.2) Cleavage and polyadenylation specificity factor (CPSF) A subunit protein; FUNCTIONS IN: nucleic acid binding; INVOLVED IN: biological_process unknown; LOCATED IN: nucleus, chloroplast; EXPRESSED IN: guard cell; CONTAINS InterPro DOMAIN/s: WD40 repeat (InterPro:IPR001680), Cleavage/polyadenylation specificity factor, A subuni…
Contig4412	-7.70775	-11.1945	'not assigned.unknown'	'(gnl|cdd|36433 : 57.7) no description available & (reliability: 100.0) & (original description: Contig4412 Contig4412)'
Contig4422	-5.55335	-8.22896	'protein.synthesis.initiation'	'(at3g13920 : 177.0) eukaryotic translation initiation factor 4A-1; eukaryotic translation initiation factor 4A1 (EIF4A1); CONTAINS InterPro DOMAIN/s: DNA/RNA helicase, DEAD/DEAH box type, N-terminal (InterPro:IPR011545), RNA helicase, ATP-dependent, DEAD-box, conserved site (InterPro:IPR000629), DEAD-like helicase, N-terminal (InterPro:IPR014001), DNA/RNA helicase, C-terminal (InterPro:IPR001650…
Contig4477	-9.71308	-11.8971	'protein.synthesis.ribosomal protein.eukaryotic.60S subunit.L17'	'(p35267|rl172_horvu : 200.0) 60S ribosomal protein L17-2 - Hordeum vulgare (Barley) & (at1g27400 : 199.0) Ribosomal protein L22p/L17e family protein; FUNCTIONS IN: structural constituent of ribosome; INVOLVED IN: translation; LOCATED IN: ribosome, cytosolic large ribosomal subunit, plasma membrane, chloroplast, vacuole; EXPRESSED IN: 23 plant structures; EXPRESSED DURING: 13 growth stages; CONTA…
Contig4486	-8.79726	-11.7221	'TCA / org transformation.TCA.pyruvate DH.E3'	'(at3g17240 : 199.0) lipoamide dehydrogenase precursor; lipoamide dehydrogenase 2 (mtLPD2); FUNCTIONS IN: dihydrolipoyl dehydrogenase activity, copper ion binding, cobalt ion binding, zinc ion binding, ATP binding; INVOLVED IN: response to cadmium ion; LOCATED IN: mitochondrion, chloroplast, mitochondrial respiratory chain complex I, mitochondrial matrix; EXPRESSED IN: 28 plant structures; EXPRES…
Contig4493	-7.0274	-8.34775	'not assigned.unknown'	' no hits & (original description: Contig4493 Contig4493)'
Contig4500	-6.46709	-9.21372	'protein.synthesis.ribosomal protein.eukaryotic.40S subunit.S4'	'(o22424|rs4_maize : 143.0) 40S ribosomal protein S4 - Zea mays (Maize) & (loc_os01g25610.1 : 142.0) no description available & (at5g07090 : 138.0) Ribosomal protein S4 (RPS4A) family protein; FUNCTIONS IN: structural constituent of ribosome, protein binding; INVOLVED IN: translation; LOCATED IN: cytosolic small ribosomal subunit, cytosolic ribosome, plasma membrane; EXPRESSED IN: 24 plant struct…
Contig4515	7.08669	2.15134	'protein.degradation.AAA type'	'(chl4|516585 : 75.1) no description available & (at3g27120 : 57.8) P-loop containing nucleoside triphosphate hydrolases superfamily protein; FUNCTIONS IN: nucleoside-triphosphatase activity, ATPase activity, nucleotide binding, ATP binding; INVOLVED IN: biological_process unknown; LOCATED IN: cellular_component unknown; EXPRESSED IN: 6 plant structures; EXPRESSED DURING: F mature embryo stage, p…
Contig4522	-6.55984	-11.7129	'not assigned.unknown'	' no hits & (original description: Contig4522 Contig4522)'
Contig4523	-6.04974	-10.6609	'not assigned.unknown'	' no hits & (original description: Contig4523 Contig4523)'
Contig4542	-9.62144	-10.5409	'not assigned.unknown'	'(ipr012341 : 66.3695) Six-hairpin glycosidase & (reliability: 100.0) & (original description: Contig4542 Contig4542)'
Contig4564	-9.88962	-11.6663	'not assigned.unknown'	'(gnl|cdd|36433 : 57.7) no description available & (reliability: 100.0) & (original description: Contig4564 Contig4564)'
Contig4566	5.12539	2.11281	'not assigned.unknown'	'(gnl|cdd|36433 : 52.0) no description available & (reliability: 100.0) & (original description: Contig4566 Contig4566)'
Contig4576	8.34799	2.61586	'not assigned.unknown'	'(loc_os07g02170.1 : 68.6) no description available & (gnl|cdd|38301 : 53.5) no description available & (reliability: 100.0) & (original description: Contig4576 Contig4576)'
Contig4584	-5.07925	-7.67521	'protein.synthesis.ribosomal protein.eukaryotic.40S subunit.S11'	'(at3g48930 : 126.0) embryo defective 1080 (EMB1080); FUNCTIONS IN: structural constituent of ribosome; INVOLVED IN: translation, embryo development ending in seed dormancy; LOCATED IN: cytosolic small ribosomal subunit, cytosolic ribosome, cell wall, membrane; EXPRESSED IN: 22 plant structures; EXPRESSED DURING: 13 growth stages; CONTAINS InterPro DOMAIN/s: Nucleic acid-binding, OB-fold-like (In…
Contig4597	-5.83926	-11.2994	'not assigned.unknown'	' no hits & (original description: Contig4597 Contig4597)'
Contig4605	7.40039	11.4793	'stress.abiotic.heat'	'(at5g52640 : 108.0) Encodes a cytosolic heat shock protein AtHSP90.1. AtHSP90.1 interacts with disease resistance signaling components SGT1b and RAR1 and is required for RPS2-mediated resistance.; heat shock protein 90.1 (HSP90.1); FUNCTIONS IN: unfolded protein binding, ATP binding; INVOLVED IN: defense response to bacterium, response to heat, response to arsenic; LOCATED IN: cytosol, cell wall…
Contig4613	8.6426	11.171	'not assigned.unknown'	' no hits & (original description: Contig4613 Contig4613)'
Contig4620	-9.51433	-8.54553	'not assigned.unknown'	' no hits & (original description: Contig4620 Contig4620)'
Contig4626	6.29547	10.7224	'not assigned.no ontology'	'(gnl|cdd|38301 : 55.4) no description available & (loc_os12g01160.1 : 53.5) no description available & (at3g45770 : 50.4) Polyketide synthase, enoylreductase family protein; FUNCTIONS IN: copper ion binding, zinc ion binding, ATP binding; INVOLVED IN: oxidation reduction, metabolic process; LOCATED IN: mitochondrion, chloroplast; EXPRESSED IN: 25 plant structures; EXPRESSED DURING: 13 growth sta…
Contig4647	-6.7286	-10.2789	'signalling.G-proteins'	'(loc_os05g49890.1 : 194.0) no description available & (p54766|ran1b_lotja : 188.0) GTP-binding nuclear protein Ran1B (Fragment) - Lotus japonicus & (at5g55190 : 185.0) A member of RAN GTPase gene family. Encodes a small soluble GTP-binding protein. Likely to be involved in nuclear translocation of proteins. May also be involved in cell cycle progression.; RAN GTPase 3 (RAN3); FUNCTIONS IN: prote…
Contig4648	-8.31545	-8.71769	'not assigned.unknown'	' no hits & (original description: Contig4648 Contig4648)'
Contig4668	-6.23109	-10.2007	'protein.targeting.secretory pathway.unspecified'	'(chl4|520206 : 216.0) no description available & (at5g14670 : 213.0) A member of ARF GTPase family. Arabidopsis has 21 members of this family, known to be essential for vesicle coating and uncoating and functions in GTP-binding. Gene encoding ADP-ribosylation factor and similar to ADP-ribosylation factor DcARF1 (GI:965483) (Daucus carota), other ARFs and ARF-like proteins. The gene is shown to p…
Contig4675	9.30353	10.5552	'not assigned.unknown'	' no hits & (original description: Contig4675 Contig4675)'
Contig4681	-6.19554	-10.2293	'stress.abiotic.heat'	'(loc_os02g10180.2 : 93.2) no description available & (at5g03160 : 88.6) J domain protein localized in ER lumen. Can partially compensate for the growth defect in jem1 scj1 mutant yeast.; homolog of mamallian P58IPK (P58IPK); FUNCTIONS IN: heat shock protein binding, binding; INVOLVED IN: protein folding; LOCATED IN: endoplasmic reticulum, plasma membrane, endoplasmic reticulum lumen; EXPRESSED I…
Contig4699	-5.91243	-7.97227	'not assigned.unknown'	' no hits & (original description: Contig4699 Contig4699)'
Contig4702	-9.45198	-11.58	'not assigned.unknown'	'(ipr005093 : 145.71678) RNA replicase, beta-chain & (gnl|cdd|36433 : 53.9) no description available & (reliability: 100.0) & (original description: Contig4702 Contig4702)'
Contig4707	8.95461	10.9266	'DNA.synthesis/chromatin structure'	'(loc_os06g09890.2 : 65.1) no description available & (at5g58720 : 64.3) smr (Small MutS Related) domain-containing protein; FUNCTIONS IN: damaged DNA binding, ATP binding; INVOLVED IN: mismatch repair; LOCATED IN: cellular_component unknown; EXPRESSED IN: 24 plant structures; EXPRESSED DURING: 15 growth stages; CONTAINS InterPro DOMAIN/s: Smr protein/MutS2 C-terminal (InterPro:IPR002625), Domain…
Contig4731	-5.43133	-9.35044	'not assigned.unknown'	' no hits & (original description: Contig4731 Contig4731)'
Contig4734	6.40884	2.48159	'not assigned.unknown'	'(gnl|cdd|36433 : 59.3) no description available & (reliability: 100.0) & (original description: Contig4734 Contig4734)'
Contig4793	4.05247	2.27436	'not assigned.unknown'	'(gnl|cdd|38301 : 51.9) no description available & (reliability: 100.0) & (original description: Contig4793 Contig4793)'
Contig4800	-6.71157	-10.3552	'not assigned.unknown'	' no hits & (original description: Contig4800 Contig4800)'
Contig4811	7.79993	11.2161	'not assigned.unknown'	'(gnl|cdd|36433 : 50.8) no description available & (reliability: 100.0) & (original description: Contig4811 Contig4811)'
Contig4836	-5.24773	-8.94099	'not assigned.unknown'	' no hits & (original description: Contig4836 Contig4836)'
Contig4843	-8.16195	-11.459	'not assigned.unknown'	' no hits & (original description: Contig4843 Contig4843)'
Contig4860	-8.42761	-10.2613	'not assigned.unknown'	'(gnl|cdd|33678 : 53.1) no description available & (reliability: 100.0) & (original description: Contig4860 Contig4860)'
Contig4865	6.32409	10.0492	'not assigned.unknown'	'(gnl|cdd|36433 : 51.6) no description available & (reliability: 100.0) & (original description: Contig4865 Contig4865)'
Contig4872	8.51834	10.4021	'not assigned.unknown'	' no hits & (original description: Contig4872 Contig4872)'
Contig4893	7.06073	10.7545	'protein.degradation.serine protease'	'(at3g27925 : 175.0) Encodes a DegP protease; nuclear gene encoding chloroplast-targeted protease that can degrade two lumenal proteins, plastocyanin and OE33, suggesting a role as a general-purpose protease in the thylakoid lumen. Involved in the degradation of D1 protein of PS II, hence participating in the repair of PS II damages caused by photoinhibition.; DegP protease 1 (DEGP1); FUNCTIONS I…
Contig4896	-6.90251	-8.99102	'cell.vesicle transport'	'(chl4|525932 : 119.0) no description available & (ipr000648 : 83.50925) Oxysterol-binding protein & (at5g02100 : 83.2) Encodes a protein that binds to beta-sitosterol and localizes to the ER. The WFDE motif in ORP3a appears to be important for a direct interaction with PVA12 [Plant VAMP-Associated protein 12]. Mutation of this motif causes ORP3a to relocalize to the Golgi and cytosol. The intera…
Contig4907	-7.98166	-9.53721	'protein.degradation.ubiquitin.E2'	'(loc_os07g07240.1 : 277.0) no description available & (p25866|ubc2_wheat : 273.0) Ubiquitin-conjugating enzyme E2-17 kDa (EC 6.3.2.19) (Ubiquitin-protein ligase) (Ubiquitin carrier protein) - Triticum aestivum (Wheat) & (at2g02760 : 270.0) ubiquitin conjugating enzyme UBC2. Homolog of the yeast RAD6 gene.; ubiquiting-conjugating enzyme 2 (UBC2); CONTAINS InterPro DOMAIN/s: Ubiquitin-conjugating …
Contig4927	-8.4199	-11.1874	'not assigned.unknown'	'(gnl|cdd|36433 : 50.8) no description available & (reliability: 100.0) & (original description: Contig4927 Contig4927)'
Contig4949	-7.24562	-9.97049	'lipid metabolism.lipid degradation.lysophospholipases.glycerophosphodiester phosphodiesterase'	'(at5g43300 : 81.3) PLC-like phosphodiesterases superfamily protein; FUNCTIONS IN: phosphoric diester hydrolase activity, glycerophosphodiester phosphodiesterase activity; INVOLVED IN: glycerol metabolic process, lipid metabolic process; LOCATED IN: cellular_component unknown; CONTAINS InterPro DOMAIN/s: PLC-like phosphodiesterase, TIM beta/alpha-barrel domain (InterPro:IPR017946), Glycerophospho…
Contig4976	7.25423	9.4297	'not assigned.unknown'	' no hits & (original description: Contig4976 Contig4976)'
Contig4993	-6.12037	-9.9396	'protein.degradation.ubiquitin.ubiquitin'	'(loc_os01g48930.1 : 61.2) no description available & (at4g01000 : 54.3) Ubiquitin-like superfamily protein; FUNCTIONS IN: molecular_function unknown; LOCATED IN: cellular_component unknown; EXPRESSED IN: cultured cell; CONTAINS InterPro DOMAIN/s: Ubiquitin (InterPro:IPR000626); BEST Arabidopsis thaliana protein match is: ubiquitin family protein (TAIR:AT3G06455.1); Has 9247 Blast hits to 4627 pr…
Contig5011	5.0019	2.40765	'amino acid metabolism.synthesis.histidine.ATP phosphoribosyl transferase'	'(ipr013820 : 66.18718) ATP phosphoribosyltransferase, catalytic domain & (chl4|526306 : 63.5) no description available & (loc_os03g04169.1 : 55.1) no description available & (at1g09795 : 53.5) ATP phosphoribosyl transferase, catalyses first step of histidine biosynthesis; ATP phosphoribosyl transferase 2 (ATP-PRT2); FUNCTIONS IN: ATP phosphoribosyltransferase activity; INVOLVED IN: histidine bio…
Contig5021	6.30814	11.6831	'not assigned.unknown'	'(gnl|cdd|38301 : 60.0) no description available & (reliability: 100.0) & (original description: Contig5021 Contig5021)'
Contig5030	8.53678	11.5698	'protein.degradation.cysteine protease'	'(loc_os12g17540.1 : 75.5) no description available & (q10716|cysp1_maize : 68.9) Cysteine proteinase 1 precursor (EC 3.4.22.-) - Zea mays (Maize) & (at3g49340 : 66.2) Cysteine proteinases superfamily protein; FUNCTIONS IN: cysteine-type endopeptidase activity, cysteine-type peptidase activity; INVOLVED IN: proteolysis; EXPRESSED IN: 10 plant structures; EXPRESSED DURING: 9 growth stages; CONTAIN…
Contig5036	-7.79619	-10.6552	'protein.degradation.ubiquitin.ubiquitin'	'(p55857|smt3_orysa : 105.0) Ubiquitin-like protein SMT3 - Oryza sativa (Rice) & (loc_os01g68950.3 : 105.0) no description available & (at4g26840 : 104.0) Encodes a small ubiquitin-like modifier (SUMO) polypeptide that becomes covalently attached to various intracellular protein targets, much like ubiquitination, leading to post-translational modification of those targets.; small ubiquitin-like m…
Contig5037	-7.35427	-10.6083	'RNA.regulation of transcription.Argonaute'	'(ipr003165 : 88.09607) Stem cell self-renewal protein Piwi & (chl4|512112 : 84.3) no description available & (loc_os07g28850.1 : 75.9) no description available & (at1g69440 : 70.9) Encodes ARGONAUTE7, a member of the ARGONAUTE family, characterised by the presence of PAZ and PIWI domains. Involved in the regulation of developmental timing. Required for the accumulation of TAS3 ta-siRNAs but not …
Contig5041	4.39704	2.86432	'not assigned.unknown'	'(gnl|cdd|38301 : 61.9) no description available & (loc_os11g07930.1 : 53.5) no description available & (gnl|cdd|76379 : 50.5) no description available & (reliability: 100.0) & (original description: Contig5041 Contig5041)'
Contig5067	-7.41661	-9.73194	'not assigned.unknown'	'(loc_os12g30550.1 : 63.9) no description available & (at1g29250 : 63.5) Alba DNA/RNA-binding protein; FUNCTIONS IN: nucleic acid binding; INVOLVED IN: biological_process unknown; LOCATED IN: plasma membrane, nucleus; EXPRESSED IN: 23 plant structures; EXPRESSED DURING: 14 growth stages; CONTAINS InterPro DOMAIN/s: Alba, DNA/RNA-binding protein (InterPro:IPR002775), Uncharacterised conserved prot…
Contig5077	7.92341	9.07867	'not assigned.unknown'	' no hits & (original description: Contig5077 Contig5077)'
Contig5097	7.27585	11.2125	'not assigned.unknown'	'(gnl|cdd|36433 : 50.4) no description available & (reliability: 100.0) & (original description: Contig5097 Contig5097)'
Contig5115	6.87354	11.2703	'protein.synthesis.ribosomal protein.eukaryotic.40S subunit.S3'	'(at3g53870 : 206.0) Ribosomal protein S3 family protein; FUNCTIONS IN: structural constituent of ribosome, RNA binding; INVOLVED IN: response to salt stress, translation; LOCATED IN: cytosolic small ribosomal subunit, cytosolic ribosome, membrane; EXPRESSED IN: root, leaf; CONTAINS InterPro DOMAIN/s: K Homology, prokaryotic type (InterPro:IPR009019), K Homology, type 2 (InterPro:IPR004044), K Ho…
Contig5130	-7.32417	-9.24909	'protein.degradation.ubiquitin.proteasom'	'(at3g53970 : 61.2) proteasome inhibitor-related; FUNCTIONS IN: molecular_function unknown; EXPRESSED IN: 24 plant structures; EXPRESSED DURING: 13 growth stages; CONTAINS InterPro DOMAIN/s: Proteasome Inhibitor PI31 (InterPro:IPR021625); BEST Arabidopsis thaliana protein match is: unknown protein (TAIR:AT1G48530.1); Has 35333 Blast hits to 34131 proteins in 2444 species: Archae - 798; Bacteria -…
Contig5132	6.53909	3.04252	'protein.synthesis.ribosome biogenesis.Pre-rRNA processing and modifications.methylotransferases'	'(ipr012920 : 107.52835) Ribosomal RNA methyltransferase, Spb1, C-terminal & (loc_os05g49230.1 : 105.0) no description available & (at4g25730 : 93.6) FtsJ-like methyltransferase family protein; FUNCTIONS IN: methyltransferase activity, nucleic acid binding; INVOLVED IN: methylation, rRNA processing, rRNA methylation; LOCATED IN: nucleus; EXPRESSED IN: 22 plant structures; EXPRESSED DURING: 13 gro…
Contig5138	-7.59284	-10.146	'not assigned.unknown'	' no hits & (original description: Contig5138 Contig5138)'
Contig5160	-5.99831	-11.6447	'TCA / org transformation.other organic acid transformatons.cyt MDH'	'(o24047|mdhc_mescr : 99.4) Malate dehydrogenase, cytoplasmic (EC 1.1.1.37) - Mesembryanthemum crystallinum (Common ice plant) & (ipr015955 : 98.748795) Lactate dehydrogenase/glycoside hydrolase, family 4, C-terminal & (at5g56720 : 98.6) Lactate/malate dehydrogenase family protein; FUNCTIONS IN: in 6 functions; INVOLVED IN: in 6 processes; LOCATED IN: membrane; EXPRESSED IN: 8 plant structures; E…
Contig5165	-8.33986	-10.5689	'not assigned.unknown'	'(gnl|cdd|33678 : 52.7) no description available & (reliability: 100.0) & (original description: Contig5165 Contig5165)'
Contig5171	-7.75089	-10.8884	'not assigned.unknown'	'(gnl|cdd|38301 : 50.0) no description available & (reliability: 100.0) & (original description: Contig5171 Contig5171)'
Contig5174	-7.9032	-11.2792	'not assigned.unknown'	' no hits & (original description: Contig5174 Contig5174)'
Contig5204	-6.68478	-8.91666	'not assigned.unknown'	' no hits & (original description: Contig5204 Contig5204)'
Contig5207	-6.94715	-11.351	'protein.targeting.chloroplast'	'(loc_os10g34540.1 : 90.9) no description available & (at4g30480 : 87.0) Tetratricopeptide repeat (TPR)-like superfamily protein; FUNCTIONS IN: binding; LOCATED IN: cellular_component unknown; EXPRESSED IN: 23 plant structures; EXPRESSED DURING: 13 growth stages; CONTAINS InterPro DOMAIN/s: Tetratricopeptide-like helical (InterPro:IPR011990); Has 35333 Blast hits to 34131 proteins in 2444 species…
Contig5212	-6.21576	-11.8414	'not assigned.unknown'	' no hits & (original description: Contig5212 Contig5212)'
Contig5225	7.58632	10.6618	'not assigned.unknown'	'(gnl|cdd|36433 : 51.2) no description available & (reliability: 100.0) & (original description: Contig5225 Contig5225)'
Contig5231	6.20176	10.1434	'not assigned.unknown'	' no hits & (original description: Contig5231 Contig5231)'
Contig5235	5.30031	11.0146	'not assigned.unknown'	' no hits & (original description: Contig5235 Contig5235)'
Contig5238	-8.50502	-9.67443	'protein.aa activation.histidine-tRNA ligase'	'(p93422|syh_orysa : 169.0) Histidyl-tRNA synthetase (EC 6.1.1.21) (Histidine--tRNA ligase) (HisRS) - Oryza sativa (Rice) & (loc_os05g05840.1 : 169.0) no description available & (at3g02760 : 145.0) Class II aaRS and biotin synthetases superfamily protein; FUNCTIONS IN: histidine-tRNA ligase activity, aminoacyl-tRNA ligase activity, nucleotide binding, ATP binding; INVOLVED IN: histidyl-tRNA amino…
Contig5247	5.56344	8.32166	'protein.synthesis.ribosomal protein.eukaryotic.40S subunit.S21'	'(q41852|rs21_maize : 80.1) 40S ribosomal protein S21 - Zea mays (Maize) & (at5g27700 : 79.0) Ribosomal protein S21e ; FUNCTIONS IN: structural constituent of ribosome; INVOLVED IN: translation, ribosome biogenesis; LOCATED IN: cytosolic small ribosomal subunit, ribosome; EXPRESSED IN: 24 plant structures; EXPRESSED DURING: 13 growth stages; CONTAINS InterPro DOMAIN/s: Ribosomal protein S21e, con…
Contig5249	-8.72001	-8.05294	'DNA.repair'	'(loc_os02g08300.2 : 62.0) no description available & (at1g79650 : 60.8) Encodes a member of the RADIATION SENSITIVE23 (RAD23) family: AT1G16190(RAD23A), AT1G79650(RAD23B), AT3G02540(RAD23C), AT5G38470(RAD23D). RAD23 proteins play an essential role in the cell cycle, morphology, and fertility of plants through their delivery of UPS (ubiquitin/26S proteasome system) substrates to the 26S proteasom…
Contig5250	-7.43102	-10.2315	'transport.NDP-sugars at the ER'	'(ipr013657 : 165.98457) UAA transporter & (loc_os06g39260.1 : 150.0) no description available & (at1g14360 : 145.0) UDP-galactose transporter 3 (UTR3); FUNCTIONS IN: pyrimidine nucleotide sugar transmembrane transporter activity; INVOLVED IN: transmembrane transport; LOCATED IN: endomembrane system; EXPRESSED IN: 24 plant structures; EXPRESSED DURING: 15 growth stages; CONTAINS InterPro DOMAIN/s…
Contig5261	-7.17397	-9.84223	'not assigned.unknown'	' no hits & (original description: Contig5261 Contig5261)'
Contig5265	5.84148	1.61022	'not assigned.unknown'	'(gnl|cdd|38301 : 51.5) no description available & (reliability: 100.0) & (original description: Contig5265 Contig5265)'
Contig5294	-6.35587	-10.8377	'lipid metabolism.lipid degradation.lipases.triacylglycerol lipase'	'(at3g14360 : 73.2) alpha/beta-Hydrolases superfamily protein; FUNCTIONS IN: triglyceride lipase activity; INVOLVED IN: lipid metabolic process; LOCATED IN: cellular_component unknown; EXPRESSED IN: 23 plant structures; EXPRESSED DURING: 12 growth stages; CONTAINS InterPro DOMAIN/s: Lipase, class 3 (InterPro:IPR002921); BEST Arabidopsis thaliana protein match is: alpha/beta-Hydrolases superfamily…
Contig5300	-7.64567	-10.8264	'not assigned.unknown'	' no hits & (original description: Contig5300 Contig5300)'
Contig5360	7.69873	11.0432	'not assigned.unknown'	' no hits & (original description: Contig5360 Contig5360)'
Contig5369	-7.6783	-9.52181	'nucleotide metabolism.synthesis.PRS-PP'	'(at1g32380 : 129.0) Encodes a P-dependent phosphoribosyl pyrophosphate (PRPP) synthase.; phosphoribosyl pyrophosphate (PRPP) synthase 2 (PRS2); FUNCTIONS IN: magnesium ion binding, ribose phosphate diphosphokinase activity; INVOLVED IN: cellular biosynthetic process, nucleotide biosynthetic process, nucleoside metabolic process, ribonucleoside monophosphate biosynthetic process; LOCATED IN: chlo…
Contig5370	-7.60922	-10.5008	'RNA.regulation of transcription.Histone acetyltransferases'	'(loc_os10g28040.1 : 175.0) no description available & (at3g54610 : 173.0) Encodes a histone acetyltransferase that is plays a role in the determination of the embryonic root-shoot axis. It is also required to regulate the floral meristem activity by modulating the extent of expression of WUS and AG. In other eukaryotes, this protein is recruited to specific promoters by DNA binding transcription…
Contig5385	-6.39067	-9.67558	'not assigned.unknown'	' no hits & (original description: Contig5385 Contig5385)'
Contig5397	-9.37124	-10.1537	'protein.postranslational modification'	'(at2g31320 : 55.8) Abiotic Stress-inducible gene.; poly(ADP-ribose) polymerase 2 (PARP2); FUNCTIONS IN: NAD+ ADP-ribosyltransferase activity, NAD or NADH binding, DNA binding, zinc ion binding; INVOLVED IN: DNA repair, response to oxidative stress, response to abscisic acid stimulus, protein amino acid ADP-ribosylation, response to abiotic stimulus; LOCATED IN: intracellular, nucleus; EXPRESSED …
Contig5400	-9.57767	-11.3923	'mitochondrial electron transport / ATP synthesis.cytochrome c oxidase'	'(loc_os06g05080.1 : 61.6) no description available & (at1g80230 : 52.4) Rubredoxin-like superfamily protein; FUNCTIONS IN: cytochrome-c oxidase activity; LOCATED IN: mitochondrial envelope, mitochondrion; EXPRESSED IN: 24 plant structures; EXPRESSED DURING: 15 growth stages; CONTAINS InterPro DOMAIN/s: Cytochrome c oxidase, subunit Vb (InterPro:IPR002124); BEST Arabidopsis thaliana protein match…
Contig5430	-9.48546	-10.2821	'not assigned.unknown'	'(gnl|cdd|36433 : 51.2) no description available & (reliability: 100.0) & (original description: Contig5430 Contig5430)'
Contig5437	6.64032	10.105	'not assigned.unknown'	'(gnl|cdd|36433 : 52.7) no description available & (reliability: 100.0) & (original description: Contig5437 Contig5437)'
Contig5440	6.15166	11.0695	'not assigned.unknown'	' no hits & (original description: Contig5440 Contig5440)'
Contig5441	6.60595	10.3487	'not assigned.unknown'	' no hits & (original description: Contig5441 Contig5441)'
Contig5444	-7.30508	-11.437	'not assigned.unknown'	' no hits & (original description: Contig5444 Contig5444)'
Contig5450	-5.23011	-9.78587	'protein.degradation.cysteine protease'	'(p25804|cysp_pea : 109.0) Cysteine proteinase 15A precursor (EC 3.4.22.-) (Turgor-responsive protein 15A) - Pisum sativum (Garden pea) & (loc_os09g39140.1 : 108.0) no description available & (at4g35350 : 107.0) tracheary element vacuolar protein; xylem cysteine peptidase 1 (XCP1); FUNCTIONS IN: cysteine-type peptidase activity, cysteine-type endopeptidase activity; INVOLVED IN: proteolysis, deve…
Contig5453	-9.88561	-11.1398	'protein.postranslational modification'	'(p25387|gblp_chlre : 218.0) Guanine nucleotide-binding protein subunit beta-like protein - Chlamydomonas reinhardtii & (chl4|514942 : 218.0) no description available & (at1g18080 : 211.0) Encodes the Arabidopsis thaliana homolog of the tobacco WD-40 repeat ArcA gene.; ATARCA; FUNCTIONS IN: nucleotide binding; INVOLVED IN: response to cadmium ion; LOCATED IN: cytosolic ribosome, chloroplast, hete…
Contig5461	-9.29823	-9.35258	'not assigned.unknown'	'(gnl|cdd|33678 : 55.8) no description available & (reliability: 100.0) & (original description: Contig5461 Contig5461)'
Contig5466	8.18522	11.211	'mitochondrial electron transport / ATP synthesis.F1-ATPase'	'(p26854|atpam_marpo : 390.0) ATP synthase subunit alpha, mitochondrial (EC 3.6.3.14) - Marchantia polymorpha (Liverwort) & (loc_osm1g00580.1 : 385.0) no description available & (at2g07698 : 380.0) ATPase, F1 complex, alpha subunit protein; FUNCTIONS IN: hydrogen ion transporting ATP synthase activity, rotational mechanism, poly(U) RNA binding, zinc ion binding; INVOLVED IN: proton transport, ATP…
Contig5508	-6.26054	-7.64479	'not assigned.unknown'	' no hits & (original description: Contig5508 Contig5508)'
Contig5527	-5.09281	-10.7419	'signalling.G-proteins'	'(loc_os04g20220.1 : 92.4) no description available & (chl4|523570 : 92.0) no description available & (at1g18070 : 90.1) Translation elongation factor EF1A/initiation factor IF2gamma family protein; FUNCTIONS IN: translation factor activity, nucleic acid binding, GTP binding, GTPase activity; EXPRESSED IN: 25 plant structures; EXPRESSED DURING: 15 growth stages; CONTAINS InterPro DOMAIN/s: Transl…
Contig5550	-7.96398	-10.8355	'not assigned.unknown'	'(ipr012827 : 51.350018) Haemerythrin-like, metal-binding & (gnl|cdd|38301 : 50.8) no description available & (reliability: 100.0) & (original description: Contig5550 Contig5550)'
Contig5556	-7.67657	-10.2301	'not assigned.unknown'	' no hits & (original description: Contig5556 Contig5556)'
Contig5557	8.03215	10.7338	'not assigned.unknown'	' no hits & (original description: Contig5557 Contig5557)'
Contig5567	-7.0055	-9.88936	'not assigned.unknown'	' no hits & (original description: Contig5567 Contig5567)'
Contig5570	5.32865	1.56259	'TCA / org transformation.TCA.fumarase'	'(loc_os03g21950.1 : 107.0) no description available & (at5g50950 : 104.0) Encodes a fumarase enzyme initially shown to be in the mitochondria through proteomic studies but later shown to be present in the cytosol using an RFP fluorescent protein tag. It appears to be important for the accumulation of fumarate from malate in leaves in the light, and helps to promote nitrogen assimilation under hi…
Contig5575	7.2339	10.0594	'not assigned.unknown'	'(gnl|cdd|36433 : 50.8) no description available & (reliability: 100.0) & (original description: Contig5575 Contig5575)'
Contig5585	9.06734	11.9156	'protein.synthesis.ribosomal protein.eukaryotic.40S subunit.S15A'	'(loc_os07g10720.2 : 211.0) no description available & (at5g59850 : 210.0) Ribosomal protein S8 family protein; FUNCTIONS IN: structural constituent of ribosome; INVOLVED IN: translation; LOCATED IN: cytosolic small ribosomal subunit, cell wall, membrane; EXPRESSED IN: 22 plant structures; EXPRESSED DURING: 13 growth stages; CONTAINS InterPro DOMAIN/s: Ribosomal protein S8 (InterPro:IPR000630); B…
Contig5599	-6.3345	-11.2385	'protein.synthesis.ribosomal protein.eukaryotic.60S subunit.L5'	'(chl4|515414 : 151.0) no description available & (q6unt2|rl5_cucsa : 146.0) 60S ribosomal protein L5 - Cucumis sativus (Cucumber) & (loc_os01g67126.1 : 144.0) no description available & (at3g25520 : 140.0) Encodes ribosomal protein L5 that binds to 5S ribosomal RNA and in involved in its export from the nucleus to the cytoplasm. Identified in a screen for enhancers of as1. as1/pgy double mutants…
Contig5601	-6.28676	-11.4844	'not assigned.unknown'	' no hits & (original description: Contig5601 Contig5601)'
Contig5620	7.02101	2.59661	'not assigned.unknown'	'(loc_os06g44060.2 : 83.2) no description available & (reliability: 100.0) & (original description: Contig5620 Contig5620)'
Contig5624	-7.69029	-10.8418	'lipid metabolism.FA synthesis and FA elongation.Acetyl CoA Carboxylation.homomeric Enzyme'	'(loc_os10g21910.2 : 94.4) no description available & (at1g36180 : 89.4) acetyl-CoA carboxylase 2 (ACC2); acetyl-CoA carboxylase 2 (ACC2); FUNCTIONS IN: acetyl-CoA carboxylase activity; INVOLVED IN: metabolic process; LOCATED IN: chloroplast; EXPRESSED IN: 14 plant structures; EXPRESSED DURING: 7 growth stages; CONTAINS InterPro DOMAIN/s: Carbamoyl phosphate synthase, large subunit, N-terminal (I…
Contig5699	-6.3775	-10.4613	'not assigned.unknown'	'(gnl|cdd|36433 : 50.8) no description available & (reliability: 100.0) & (original description: Contig5699 Contig5699)'
Contig5700	-6.44465	-11.0218	'protein.synthesis.ribosomal protein.eukaryotic.40S subunit.S10'	'(q9ayp4|rs10_orysa : 74.3) 40S ribosomal protein S10 - Oryza sativa (Rice) & (loc_os04g35090.1 : 74.3) no description available & (chl4|526318 : 71.2) no description available & (at5g52650 : 69.3) RNA binding Plectin/S10 domain-containing protein; FUNCTIONS IN: structural constituent of ribosome; INVOLVED IN: translation; LOCATED IN: cytosolic small ribosomal subunit, cytosolic ribosome, cell wa…
Contig5705	5.58433	2.77202	'TCA / org transformation.TCA.2-oxoglutarate dehydrogenase'	'(chl4|513631 : 85.9) no description available & (loc_os07g49520.1 : 69.7) no description available & (at5g65750 : 67.0) 2-oxoglutarate dehydrogenase, E1 component; FUNCTIONS IN: oxoglutarate dehydrogenase (succinyl-transferring) activity, cobalt ion binding, zinc ion binding; INVOLVED IN: response to cadmium ion; LOCATED IN: mitochondrion; EXPRESSED IN: 23 plant structures; EXPRESSED DURING: 11 …
Contig5712	7.46587	1.80413	'not assigned.unknown'	'(gnl|cdd|36433 : 56.2) no description available & (reliability: 100.0) & (original description: Contig5712 Contig5712)'
Contig5718	7.00911	8.65185	'not assigned.unknown'	' no hits & (original description: Contig5718 Contig5718)'
Contig5730	-7.31825	-9.14326	'not assigned.unknown'	' no hits & (original description: Contig5730 Contig5730)'
Contig5753	-7.81457	-10.4292	'not assigned.no ontology'	'(chl4|512245 : 95.5) no description available & (at3g44100 : 77.0) MD-2-related lipid recognition domain-containing protein; FUNCTIONS IN: molecular_function unknown; INVOLVED IN: biological_process unknown; LOCATED IN: cell wall, vacuole, anchored to membrane; EXPRESSED IN: 22 plant structures; EXPRESSED DURING: 14 growth stages; CONTAINS InterPro DOMAIN/s: MD-2-related lipid-recognition (Inter…
Contig5755	-5.22822	-9.67287	'not assigned.unknown'	' no hits & (original description: Contig5755 Contig5755)'
Contig5782	-7.83051	-10.3113	'not assigned.unknown'	' no hits & (original description: Contig5782 Contig5782)'
Contig5787	-8.41861	-11.2674	'not assigned.unknown'	' no hits & (original description: Contig5787 Contig5787)'
Contig5802	-5.90923	-10.2862	'not assigned.unknown'	' no hits & (original description: Contig5802 Contig5802)'
Contig5803	-8.61818	-9.81728	'not assigned.unknown'	'(gnl|cdd|38301 : 51.9) no description available & (reliability: 100.0) & (original description: Contig5803 Contig5803)'
Contig5811	8.69939	10.2667	'not assigned.unknown'	' no hits & (original description: Contig5811 Contig5811)'
Contig5813	-6.05409	-9.2713	'protein.assembly and cofactor ligation'	'(chl4|512933 : 133.0) no description available & (loc_os05g06330.1 : 125.0) no description available & (at3g20970 : 124.0) Encodes a protein containing the NFU domain that may be involved in iron-sulfur cluster assembly. Part of a five member gene family, more closely related to NFU5 than to NFU1,2, and 3. Targeted to the mitochondrion.; NFU domain protein 4 (NFU4); CONTAINS InterPro DOMAIN/s: N…
Contig5821	-6.87103	-9.87373	'DNA.unspecified'	'(at3g13772 : 241.0) Encodes an Arabidopsis Transmembrane nine (TMN) protein. Transmembrane nine (TM9) proteins are localized in the secretory pathway of eukaryotic cells and are involved in cell adhesion and phagocytosis. Overexpression of this protein in yeast alters copper and zinc homeostasis.; transmembrane nine 7 (TMN7); INVOLVED IN: cellular copper ion homeostasis, cellular zinc ion homeos…
Contig5824	-5.90506	-10.3653	'not assigned.unknown'	' no hits & (original description: Contig5824 Contig5824)'
Contig5827	-5.46092	-8.26066	'not assigned.unknown'	' no hits & (original description: Contig5827 Contig5827)'
Contig5840	-7.48027	-10.5147	'not assigned.unknown'	'(gnl|cdd|38301 : 51.2) no description available & (reliability: 100.0) & (original description: Contig5840 Contig5840)'
Contig5851	-6.00868	-9.32697	'not assigned.unknown'	' no hits & (original description: Contig5851 Contig5851)'
Contig5859	6.13635	1.98061	'not assigned.unknown'	' no hits & (original description: Contig5859 Contig5859)'
Contig5904	-5.78165	-9.00888	'not assigned.unknown'	'(ipr004273 : 63.941753) Dynein heavy chain domain & (gnl|cdd|36433 : 52.7) no description available & (reliability: 100.0) & (original description: Contig5904 Contig5904)'
Contig5907	-9.53311	-11.062	'TCA / org transformation.TCA.CS'	'(at3g60100 : 373.0) citrate synthase 5 (CSY5); FUNCTIONS IN: citrate (SI)-synthase activity, transferase activity, transferring acyl groups, acyl groups converted into alkyl on transfer; INVOLVED IN: cellular carbohydrate metabolic process, tricarboxylic acid cycle; LOCATED IN: mitochondrion; EXPRESSED IN: 8 plant structures; EXPRESSED DURING: M germinated pollen stage, 4 anthesis, 4 leaf senesc…
Contig5921	-6.0558	-9.89077	'protein.synthesis.ribosomal protein.eukaryotic.60S subunit.L31'	'(q9mav7|rl31_pangi : 138.0) 60S ribosomal protein L31 - Panax ginseng (Korean ginseng) & (loc_os06g21480.1 : 137.0) no description available & (at4g26230 : 134.0) Ribosomal protein L31e family protein; FUNCTIONS IN: structural constituent of ribosome; INVOLVED IN: translation, ribosome biogenesis; LOCATED IN: ribosome, cytosolic large ribosomal subunit; EXPRESSED IN: 22 plant structures; EXPRESS…
Contig5928	-8.02057	-11.0403	'not assigned.unknown'	'(gnl|cdd|38301 : 51.9) no description available & (reliability: 100.0) & (original description: Contig5928 Contig5928)'
Contig5940	9.49336	11.3493	'not assigned.unknown'	'(chl4|513508 : 71.6) no description available & (gnl|cdd|38301 : 55.8) no description available & (reliability: 100.0) & (original description: Contig5940 Contig5940)'
Contig5957	-9.5176	-8.77589	'cell wall.precursor synthesis.RHM'	'(at1g78570 : 232.0) Encodes a UDP-L-Rhamnose synthase involved in the biosynthesis of rhamnose, a major monosaccharide component of pectin. Catalyzes the conversion of UDP-D-Glc to UDP-L-Rha. The dehydrogenase domain of RHM1 was shown to catalyze the conversion of UDP-D-Glc to the reaction intermediate UDP-4-keto-6-deoxy-D-Glc using recombinant protein assay but the activity of the full-length p…
Contig5975	-7.16575	-9.57575	'not assigned.unknown'	'(ipr003388 : 73.682724) Reticulon & (reliability: 100.0) & (original description: Contig5975 Contig5975)'
Contig6009	6.04132	10.1165	'not assigned.unknown'	' no hits & (original description: Contig6009 Contig6009)'
Contig6041	-6.14359	-10.4276	'not assigned.unknown'	' no hits & (original description: Contig6041 Contig6041)'
Contig6045	-8.37296	-11.6086	'protein.postranslational modification'	'(at2g42810 : 302.0) Encodes a phytochrome-specific type 5 serine/threonine protein phosphatase. It dephosphorylates active Pfr-phytochromes. Controls light signal flux by enhancing phytochrome stability and affinity for a signal transducer. The gene is alternately spliced. This variant is an integral membrane protein localized to the ER and nuclear envelope.; protein phosphatase 5.2 (PP5.2); FUN…
Contig6052	-6.99154	-10.3302	'not assigned.unknown'	' no hits & (original description: Contig6052 Contig6052)'
Contig6059	7.23724	8.48705	'not assigned.unknown'	' no hits & (original description: Contig6059 Contig6059)'
Contig6064	1.59232	2.36912	'misc.peroxidases'	'(loc_os10g41720.1 : 444.0) no description available & (at5g17820 : 238.0) Peroxidase superfamily protein; FUNCTIONS IN: peroxidase activity, heme binding; INVOLVED IN: oxidation reduction, response to oxidative stress; LOCATED IN: cell wall, membrane, plant-type cell wall; EXPRESSED IN: root, leaf; CONTAINS InterPro DOMAIN/s: Haem peroxidase (InterPro:IPR010255), Plant peroxidase (InterPro:IPR00…
Contig6066	-6.10256	-9.61595	'not assigned.unknown'	' no hits & (original description: Contig6066 Contig6066)'
Contig6091	-6.40227	-10.6285	'stress.abiotic.unspecified'	'(at1g68300 : 60.1) Adenine nucleotide alpha hydrolases-like superfamily protein; FUNCTIONS IN: molecular_function unknown; INVOLVED IN: response to stress; LOCATED IN: cellular_component unknown; EXPRESSED IN: 24 plant structures; EXPRESSED DURING: 15 growth stages; CONTAINS InterPro DOMAIN/s: UspA (InterPro:IPR006016), Rossmann-like alpha/beta/alpha sandwich fold (InterPro:IPR014729), Universal…
Contig6111	7.24323	11.0656	'protein.degradation.ubiquitin.proteasom'	'(loc_os07g25420.2 : 153.0) no description available & (at1g64520 : 144.0) regulatory particle non-ATPase 12A (RPN12a); FUNCTIONS IN: peptidase activity; INVOLVED IN: in 14 processes; LOCATED IN: proteasome complex, nucleus, proteasome regulatory particle, lid subcomplex, chloroplast envelope; EXPRESSED IN: 23 plant structures; EXPRESSED DURING: 15 growth stages; CONTAINS InterPro DOMAIN/s: 26S p…
Contig6115	8.5962	11.6812	'stress.abiotic.heat'	'(at5g52640 : 135.0) Encodes a cytosolic heat shock protein AtHSP90.1. AtHSP90.1 interacts with disease resistance signaling components SGT1b and RAR1 and is required for RPS2-mediated resistance.; heat shock protein 90.1 (HSP90.1); FUNCTIONS IN: unfolded protein binding, ATP binding; INVOLVED IN: defense response to bacterium, response to heat, response to arsenic; LOCATED IN: cytosol, cell wall…
Contig6120	-7.21189	-10.942	'not assigned.unknown'	' no hits & (original description: Contig6120 Contig6120)'
Contig6136	-5.92896	-10.4212	'protein.synthesis.ribosome biogenesis.Pre-rRNA processing and modifications.snoRNPs'	'(chl4|520921 : 257.0) no description available & (at3g57150 : 250.0) Encodes a putative pseudouridine synthase (NAP57).; homologue of NAP57 (NAP57); FUNCTIONS IN: pseudouridine synthase activity; INVOLVED IN: pseudouridine synthesis, RNA modification, RNA processing; LOCATED IN: cytosol, nucleolus; EXPRESSED IN: 24 plant structures; EXPRESSED DURING: 13 growth stages; CONTAINS InterPro DOMAIN/s:…
Contig6168	-5.94705	-10.2066	'not assigned.unknown'	' no hits & (original description: Contig6168 Contig6168)'
Contig6180	6.082	2.9836	'not assigned.unknown'	'(gnl|cdd|38301 : 53.1) no description available & (reliability: 100.0) & (original description: Contig6180 Contig6180)'
Contig6189	-6.74646	-10.5394	'lipid metabolism.FA synthesis and FA elongation.ACP oxoacyl reductase'	'(loc_os04g30760.1 : 83.6) no description available & (chl4|520899 : 78.6) no description available & (ipr016040 : 77.25827) NAD(P)-binding domain & (p27582|fabg6_brana : 71.2) 3-oxoacyl-[acyl-carrier-protein] reductase (EC 1.1.1.100) (3-ketoacyl-acyl carrier protein reductase) (Fragments) - Brassica napus (Rape) & (at1g54870 : 70.5) NAD(P)-binding Rossmann-fold superfamily protein; FUNCTIONS IN:…
Contig6206	-7.31599	-9.04048	'stress.abiotic.heat'	'(loc_os03g16920.1 : 147.0) no description available & (p09189|hsp7c_pethy : 145.0) Heat shock cognate 70 kDa protein - Petunia hybrida (Petunia) & (at3g12580 : 144.0) heat shock protein 70 (HSP70); FUNCTIONS IN: ATP binding; INVOLVED IN: in 9 processes; LOCATED IN: cytosol, mitochondrion, cell wall, plasma membrane; EXPRESSED IN: 23 plant structures; EXPRESSED DURING: 11 growth stages; CONTAINS …
Contig6219	-8.25919	-10.6176	'not assigned.unknown'	' no hits & (original description: Contig6219 Contig6219)'
Contig6231	-6.36683	-10.8668	'secondary metabolism.wax'	'(at1g67730 : 113.0) Encodes one of the two Arabidopsis homologues to YBR159w encoding a S. cerevisiae beta-ketoacyl reductase (KCR), which catalyzes the first reduction during VLCFA (very long chain fatty acids, >18 carbon) elongation: KCR1 (At1g67730), KCR2 (At1g24470). Complementation of the yeast ybr159Delta mutant demonstrated that the two KCR proteins are divergent and that only AtKCR1 can …
Contig6232	-7.96553	-10.1608	'not assigned.no ontology'	'(at2g03820 : 61.2) nonsense-mediated mRNA decay NMD3 family protein; CONTAINS InterPro DOMAIN/s: NMD3 (InterPro:IPR007064); Has 480 Blast hits to 466 proteins in 217 species: Archae - 17; Bacteria - 0; Metazoa - 145; Fungi - 138; Plants - 63; Viruses - 0; Other Eukaryotes - 117 (source: NCBI BLink). & (loc_os10g42320.1 : 54.7) no description available & (chl4|515811 : 50.4) no description availa…
Contig6239	6.77323	10.1976	'not assigned.unknown'	' no hits & (original description: Contig6239 Contig6239)'
Contig6240	7.8286	8.38436	'not assigned.unknown'	'(gnl|cdd|38301 : 50.4) no description available & (reliability: 100.0) & (original description: Contig6240 Contig6240)'
Contig6248	-7.58691	-10.6552	'not assigned.unknown'	' no hits & (original description: Contig6248 Contig6248)'
Contig6270	-9.60293	-10.5651	'not assigned.unknown'	' no hits & (original description: Contig6270 Contig6270)'
Contig6274	4.54933	2.12278	'not assigned.unknown'	'(gnl|cdd|36433 : 54.7) no description available & (reliability: 100.0) & (original description: Contig6274 Contig6274)'
Contig6291	-7.61221	-11.2266	'stress.abiotic.heat'	'(at5g28540 : 97.8) Encodes the luminal binding protein BiP, an ER-localized member of the HSP70 family. BiP is composed of an N-terminal ATP binding domain and a C-terminal domain that binds to hydrophobic patches on improperly/incompletely folded proteins in an ATP-dependent manner. Involved in polar nuclei fusion during proliferation of endosperm nuclei.; BIP1; FUNCTIONS IN: ATP binding; INVOL…
Contig6306	-5.94688	-10.4347	'not assigned.unknown'	' no hits & (original description: Contig6306 Contig6306)'
Contig6308	9.76574	11.0111	'stress.abiotic.heat'	'(loc_os04g01740.1 : 85.1) no description available & (at5g56030 : 84.3) A member of heat shock protein 90 (HSP90) gene family. Expressed in all tissues and abundant in root apical meristem, pollen and tapetum. Expression is NOT heat-induced but induced by IAA and NaCl. Interacts with HsfA1d in the cytosol and the nucleus and negatively regulates HsfA1d. Did not bind to AtHsfA4c.; heat shock prot…
Contig6312	-6.9882	-10.6199	'not assigned.unknown'	'(gnl|cdd|38301 : 50.4) no description available & (reliability: 100.0) & (original description: Contig6312 Contig6312)'
Contig6315	-5.72835	-9.41367	'protein.degradation.ubiquitin.proteasom'	'(at4g29040 : 239.0) 26S proteasome AAA-ATPase subunit RPT2a (RPT2a) mRNA,; regulatory particle AAA-ATPase 2A (RPT2a); FUNCTIONS IN: ATPase activity; INVOLVED IN: in 17 processes; LOCATED IN: proteasome regulatory particle, base subcomplex, proteasome complex, nucleus, membrane; EXPRESSED IN: 29 plant structures; EXPRESSED DURING: 13 growth stages; CONTAINS InterPro DOMAIN/s: ATPase, AAA+ type, c…
Contig6318	5.62322	9.99529	'not assigned.unknown'	'(gnl|cdd|36433 : 52.7) no description available & (reliability: 100.0) & (original description: Contig6318 Contig6318)'
Contig6354	9.42266	10.4744	'protein.synthesis.ribosomal protein.eukaryotic.40S subunit.S7'	'(chl4|512819 : 223.0) no description available & (q9xet4|rs7_secce : 196.0) 40S ribosomal protein S7 - Secale cereale (Rye) & (loc_os03g18580.1 : 196.0) no description available & (ipr000554 : 194.26112) Ribosomal protein S7e & (at1g48830 : 194.0) Ribosomal protein S7e family protein; FUNCTIONS IN: structural constituent of ribosome; INVOLVED IN: translation; LOCATED IN: cytosolic small ribosoma…
Contig6374	6.21906	10.756	'not assigned.unknown'	'(gnl|cdd|36433 : 51.2) no description available & (reliability: 100.0) & (original description: Contig6374 Contig6374)'
Contig6406	6.78195	11.357	'not assigned.unknown'	' no hits & (original description: Contig6406 Contig6406)'
Contig6445	-9.03124	-10.6007	'protein.degradation.ubiquitin'	'(gnl|cdd|38301 : 58.5) no description available & (at2g17190 : 53.5) ubiquitin family protein; CONTAINS InterPro DOMAIN/s: Heat shock chaperonin-binding (InterPro:IPR006636), Ubiquitin-associated/translation elongation factor EF1B, N-terminal (InterPro:IPR000449), Ubiquitin-associated/translation elongation factor EF1B, N-terminal, eukaryote (InterPro:IPR015940), Ubiquilin (InterPro:IPR015496), …
Contig6457	-6.13079	-11.0108	'protein.synthesis.ribosomal protein.eukaryotic.60S subunit.L9'	'(at1g33140 : 160.0) Encodes ribosomal protein L9. Identified in a screen for enhancers of as1. as1/pgy double mutants show defects in leaf vascular patterning and adaxial cell fate. Double mutant analysis indicates pgy genes function in the same pathway as REV, KAN1 and KAN2.; PIGGYBACK2 (PGY2); FUNCTIONS IN: structural constituent of ribosome, rRNA binding; INVOLVED IN: adaxial/abaxial pattern …
Contig6463	-6.76611	-10.8383	'not assigned.unknown'	' no hits & (original description: Contig6463 Contig6463)'
Contig6473	-9.16339	-11.0575	'not assigned.no ontology'	'(at1g15330 : 76.3) Cystathionine beta-synthase (CBS) protein; CONTAINS InterPro DOMAIN/s: Cystathionine beta-synthase, core (InterPro:IPR000644); BEST Arabidopsis thaliana protein match is: Cystathionine beta-synthase (CBS) family protein (TAIR:AT1G80090.1); Has 526 Blast hits to 526 proteins in 132 species: Archae - 6; Bacteria - 4; Metazoa - 257; Fungi - 91; Plants - 124; Viruses - 0; Other Eu…
Contig6480	-8.41252	-10.8369	'not assigned.unknown'	' no hits & (original description: Contig6480 Contig6480)'
Contig6484	-6.49424	-10.4516	'signalling.phosphinositides.phosphatidylinositol-4-phosphate 5-kinase'	'(loc_os12g04700.1 : 121.0) no description available & (at1g60890 : 120.0) Phosphatidylinositol-4-phosphate 5-kinase family protein; FUNCTIONS IN: 1-phosphatidylinositol-4-phosphate 5-kinase activity, phosphatidylinositol phosphate kinase activity, ATP binding; INVOLVED IN: phosphatidylinositol metabolic process; EXPRESSED IN: 22 plant structures; EXPRESSED DURING: 13 growth stages; CONTAINS Inte…
Contig6498	-9.85151	-11.4241	'not assigned.unknown'	' no hits & (original description: Contig6498 Contig6498)'
Contig6500	-8.11341	-8.79443	'TCA / org transformation.TCA.pyruvate DH.E1'	'(at5g50850 : 122.0) MACCI-BOU (MAB1); FUNCTIONS IN: pyruvate dehydrogenase (acetyl-transferring) activity, catalytic activity; INVOLVED IN: defense response to bacterium; LOCATED IN: mitochondrion, nucleolus, plasma membrane; EXPRESSED IN: 25 plant structures; EXPRESSED DURING: 17 growth stages; CONTAINS InterPro DOMAIN/s: Transketolase, C-terminal (InterPro:IPR005476), Transketolase-like, C-ter…
Contig6502	-9.48478	-11.0598	'protein.synthesis.ribosomal protein.eukaryotic.60S subunit.L12'	'(loc_os02g47140.2 : 139.0) no description available & (at2g37190 : 135.0) Ribosomal protein L11 family protein; FUNCTIONS IN: structural constituent of ribosome, zinc ion binding; INVOLVED IN: response to cold, ribosome biogenesis; LOCATED IN: in 7 components; EXPRESSED IN: 25 plant structures; EXPRESSED DURING: 15 growth stages; CONTAINS InterPro DOMAIN/s: Ribosomal protein L11, C-terminal doma…
Contig6513	-9.84294	-11.2347	'not assigned.unknown'	' no hits & (original description: Contig6513 Contig6513)'
Contig6522	6.64316	2.12195	'cell.vesicle transport'	'(loc_os02g55990.1 : 124.0) no description available & (at2g25340 : 123.0) Member of Synaptobrevin-like AtVAMP7C, v-SNARE protein family.; vesicle-associated membrane protein 712 (VAMP712); INVOLVED IN: transport, vesicle-mediated transport; LOCATED IN: vacuolar membrane, membrane; EXPRESSED IN: 10 plant structures; EXPRESSED DURING: LP.04 four leaves visible, 4 anthesis, petal differentiation an…
Contig6527	-5.29968	-2.17122	'protein.synthesis.ribosomal protein.eukaryotic.60S subunit.L35'	'(at5g02610 : 72.4) Ribosomal L29 family protein ; FUNCTIONS IN: structural constituent of ribosome; INVOLVED IN: translation, ribosome biogenesis; LOCATED IN: ribosome, cytosolic large ribosomal subunit; EXPRESSED IN: 24 plant structures; EXPRESSED DURING: 15 growth stages; CONTAINS InterPro DOMAIN/s: Ribosomal protein L29 (InterPro:IPR001854); BEST Arabidopsis thaliana protein match is: Ribosom…
Contig6540	-8.86416	-10.3757	'stress.abiotic.heat'	'(chl4|513011 : 109.0) no description available & (at1g80030 : 103.0) Molecular chaperone Hsp40/DnaJ family protein; FUNCTIONS IN: unfolded protein binding, heat shock protein binding, ATP binding; INVOLVED IN: protein folding, response to heat; LOCATED IN: chloroplast thylakoid membrane, chloroplast; EXPRESSED IN: 23 plant structures; EXPRESSED DURING: 14 growth stages; CONTAINS InterPro DOMAIN/…
Contig6542	10.6817	11.8623	'RNA.regulation of transcription.General Transcription'	'(at1g17880 : 108.0) basic transcription factor 3 (BTF3); FUNCTIONS IN: sequence-specific DNA binding transcription factor activity; INVOLVED IN: response to salt stress; LOCATED IN: cellular_component unknown; EXPRESSED IN: 24 plant structures; EXPRESSED DURING: 15 growth stages; CONTAINS InterPro DOMAIN/s: Nascent polypeptide-associated complex NAC (InterPro:IPR002715); BEST Arabidopsis thalian…
Contig6556	-5.78338	-10.7238	'RNA.regulation of transcription.unclassified'	'(loc_os07g42640.2 : 68.2) no description available & (chl4|516410 : 65.1) no description available & (at1g61690 : 61.6) phosphoinositide binding; FUNCTIONS IN: phosphoinositide binding; INVOLVED IN: signal transduction; EXPRESSED IN: 24 plant structures; EXPRESSED DURING: 15 growth stages; CONTAINS InterPro DOMAIN/s: Zinc finger, FYVE-type (InterPro:IPR000306), Zinc finger, FYVE-related (InterPr…
Contig6558	-6.26693	-11.7337	'not assigned.unknown'	'(gnl|cdd|36433 : 50.8) no description available & (reliability: 100.0) & (original description: Contig6558 Contig6558)'
Contig6596	-7.55135	-10.0919	'not assigned.unknown'	' no hits & (original description: Contig6596 Contig6596)'
Contig6624	-7.20316	-10.5618	'not assigned.unknown'	'(gnl|cdd|38301 : 50.0) no description available & (reliability: 100.0) & (original description: Contig6624 Contig6624)'
Contig6634	7.28911	10.5072	'not assigned.no ontology'	'(ipr003428 : 81.43445) Mitochondrial glycoprotein & (at3g55605 : 72.0) Mitochondrial glycoprotein family protein; FUNCTIONS IN: molecular_function unknown; INVOLVED IN: biological_process unknown; LOCATED IN: mitochondrial matrix; EXPRESSED IN: 21 plant structures; EXPRESSED DURING: 13 growth stages; CONTAINS InterPro DOMAIN/s: Mitochondrial glycoprotein (InterPro:IPR003428); BEST Arabidopsis th…
Contig6640	-7.85375	-9.27303	'not assigned.unknown'	' no hits & (original description: Contig6640 Contig6640)'
Contig6648	-6.09905	-10.9348	'not assigned.unknown'	' no hits & (original description: Contig6648 Contig6648)'
Contig6656	5.29787	10.0354	'not assigned.unknown'	' no hits & (original description: Contig6656 Contig6656)'
Contig6664	5.71106	9.81357	'not assigned.unknown'	'(gnl|cdd|38301 : 50.0) no description available & (reliability: 100.0) & (original description: Contig6664 Contig6664)'
Contig6676	-6.03931	-10.1283	'not assigned.unknown'	' no hits & (original description: Contig6676 Contig6676)'
Contig6684	6.4525	10.0249	'not assigned.unknown'	' no hits & (original description: Contig6684 Contig6684)'
Contig6687	6.56868	10.2138	'not assigned.unknown'	'(gnl|cdd|38301 : 50.8) no description available & (reliability: 100.0) & (original description: Contig6687 Contig6687)'
Contig6702	-7.76095	-9.84183	'TCA / org transformation.TCA.CS'	'(chl4|513161 : 275.0) no description available & (at3g60100 : 261.0) citrate synthase 5 (CSY5); FUNCTIONS IN: citrate (SI)-synthase activity, transferase activity, transferring acyl groups, acyl groups converted into alkyl on transfer; INVOLVED IN: cellular carbohydrate metabolic process, tricarboxylic acid cycle; LOCATED IN: mitochondrion; EXPRESSED IN: 8 plant structures; EXPRESSED DURING: M g…
Contig6718	6.30667	10.1567	'not assigned.unknown'	'(gnl|cdd|36433 : 53.1) no description available & (chl4|520841 : 50.4) no description available & (reliability: 100.0) & (original description: Contig6718 Contig6718)'
Contig6720	-7.70394	-10.9205	'not assigned.unknown'	' no hits & (original description: Contig6720 Contig6720)'
Contig6721	5.99836	1.79539	'not assigned.unknown'	'(gnl|cdd|36433 : 51.6) no description available & (reliability: 100.0) & (original description: Contig6721 Contig6721)'
Contig6722	5.87685	10.5138	'protein.synthesis.ribosomal protein.eukaryotic.40S subunit.SA'	'(o80377|rssa_dauca : 97.4) 40S ribosomal protein SA (p40) - Daucus carota (Carrot) & (loc_os03g08440.2 : 95.9) no description available & (at1g72370 : 89.7) acidic protein associated to 40S ribosomal subunit of ribosomes. Involved in polysome formation during active protein synthesis. Expressed in actively growing tissue.; 40s ribosomal protein SA (P40); FUNCTIONS IN: structural constituent of r…
Contig6733	-8.41088	-9.68441	'not assigned.unknown'	'(gnl|cdd|33678 : 50.0) no description available & (reliability: 100.0) & (original description: Contig6733 Contig6733)'
Contig6740	-5.64152	-7.06075	'not assigned.unknown'	' no hits & (original description: Contig6740 Contig6740)'
Contig6749	6.6509	10.2874	'not assigned.unknown'	'(gnl|cdd|38301 : 53.5) no description available & (loc_os07g10690.4 : 50.8) no description available & (reliability: 100.0) & (original description: Contig6749 Contig6749)'
Contig6759	-8.86401	-11.6398	'protein.synthesis.ribosomal protein.eukaryotic.40S subunit.S30'	'(loc_os06g07580.2 : 53.5) no description available & (at5g56670 : 52.0) Ribosomal protein S30 family protein; FUNCTIONS IN: structural constituent of ribosome; INVOLVED IN: translation; LOCATED IN: cytosolic small ribosomal subunit, ribosome; EXPRESSED IN: 23 plant structures; EXPRESSED DURING: 15 growth stages; CONTAINS InterPro DOMAIN/s: Ribosomal protein S30 (InterPro:IPR006846); BEST Arabido…
Contig6782	6.09126	11.2263	'not assigned.unknown'	'(gnl|cdd|36433 : 55.4) no description available & (reliability: 100.0) & (original description: Contig6782 Contig6782)'
Contig6786	9.41627	11.2917	'glycolysis.cytosolic branch.phosphoglycerate mutase'	'(ipr017849 : 76.95289) Alkaline phosphatase-like, alpha/beta/alpha & (chl4|523303 : 62.8) no description available & (loc_os03g21260.1 : 60.8) no description available & (q42908|pmgi_mescr : 60.5) 2,3-bisphosphoglycerate-independent phosphoglycerate mutase (EC 5.4.2.1) (Phosphoglyceromutase) (BPG-independent PGAM) (PGAM-I) - Mesembryanthemum crystallinum (Common ice plant) & (at3g08590 : 57.8) P…
Contig6807	-7.39171	-11.0882	'nucleotide metabolism.synthesis.purine.FGAR amidotransferase'	'(at1g74260 : 210.0) Encodes formylglycinamidine ribonucleotide synthase an enzyme involved in de novo purine biosynthesis. PUR4 is localizes to the chloroplast and mitochondria. Loss of PUR4 function affects male but not female gametophyte development.; purine biosynthesis 4 (PUR4); FUNCTIONS IN: phosphoribosylformylglycinamidine synthase activity, catalytic activity, ATP binding; INVOLVED IN: m…
Contig6819	9.1987	1.70771	'signalling.light.COP9 signalosome'	'(loc_os03g10120.2 : 184.0) no description available & (at5g42970 : 176.0) encodes subunit 4 of COP9 signalosome complex. sequence is similar to a subunit of the 19S regulatory particle of the 26S proteasome. recessive mutation causes derepression of photomorphogenesis.; CONSTITUTIVE PHOTOMORPHOGENIC 8 (COP8); FUNCTIONS IN: protein binding; INVOLVED IN: cullin deneddylation, negative regulation o…
Contig6840	-5.29489	-9.6035	'protein.degradation.ubiquitin.E1'	'(loc_os12g01520.3 : 151.0) no description available & (p31251|ube12_wheat : 143.0) Ubiquitin-activating enzyme E1 2 - Triticum aestivum (Wheat) & (chl4|525800 : 138.0) no description available & (at2g30110 : 130.0) Encodes a ubiquitin-activating enzyme (E1), involved in the first step in conjugating multiple ubiquitins to proteins targeted for degradation. Gene is expressed in most tissues exami…
Contig6842	8.36814	10.4431	'not assigned.unknown'	'(loc_os08g26400.1 : 86.7) no description available & (reliability: 100.0) & (original description: Contig6842 Contig6842)'
Contig6853	-6.49633	-8.25922	'not assigned.unknown'	' no hits & (original description: Contig6853 Contig6853)'
Contig6854	-5.33256	-7.35226	'not assigned.unknown'	' no hits & (original description: Contig6854 Contig6854)'
Contig6858	9.6781	10.5501	'not assigned.unknown'	'(gnl|cdd|70912 : 51.2) no description available & (reliability: 100.0) & (original description: Contig6858 Contig6858)'
Contig6876	-7.51528	-9.65701	'protein.postranslational modification'	'(loc_os02g32610.3 : 77.4) no description available & (chl4|514199 : 75.1) no description available & (at5g03730 : 74.3) Homologous to the RAF family of serine/threonine protein kinases. Negative regulator in the ethylene signal transduction pathway. Interacts with the putative ethylene receptors ETR1 and ERS. Constitutively expressed.; CONSTITUTIVE TRIPLE RESPONSE 1 (CTR1); CONTAINS InterPro DOM…
Contig6891	-7.84679	-10.2695	'not assigned.unknown'	'(chl4|511343 : 74.3) no description available & (ipr006214 : 64.70811) Bax inhibitor 1-related & (reliability: 100.0) & (original description: Contig6891 Contig6891)'
Contig6892	6.40132	10.9438	'not assigned.unknown'	' no hits & (original description: Contig6892 Contig6892)'
Contig6901	6.08868	9.99955	'not assigned.unknown'	' no hits & (original description: Contig6901 Contig6901)'
Contig6908	-8.63639	-11.5971	'protein.synthesis.ribosomal protein.eukaryotic.40S subunit.S10'	'(at4g25740 : 97.1) RNA binding Plectin/S10 domain-containing protein; FUNCTIONS IN: structural constituent of ribosome; INVOLVED IN: translation; LOCATED IN: cytosolic small ribosomal subunit, cytosolic ribosome, membrane; EXPRESSED IN: 22 plant structures; EXPRESSED DURING: 13 growth stages; CONTAINS InterPro DOMAIN/s: Plectin/S10, N-terminal (InterPro:IPR005326); BEST Arabidopsis thaliana prot…
Contig6912	-6.85099	-10.332	'not assigned.unknown'	'(gnl|cdd|70912 : 50.8) no description available & (reliability: 100.0) & (original description: Contig6912 Contig6912)'
Contig6931	-8.23998	-8.27408	'not assigned.unknown'	'(gnl|cdd|36433 : 50.8) no description available & (reliability: 100.0) & (original description: Contig6931 Contig6931)'
Contig6938	7.3079	10.9781	'not assigned.unknown'	' no hits & (original description: Contig6938 Contig6938)'
Contig6954	-7.88197	-10.4975	'not assigned.unknown'	'(gnl|cdd|36433 : 56.6) no description available & (reliability: 100.0) & (original description: Contig6954 Contig6954)'
Contig6955	-7.45959	-10.4818	'not assigned.unknown'	'(gnl|cdd|38301 : 55.4) no description available & (ipr000209 : 50.971584) Peptidase S8/S53, subtilisin/kexin/sedolisin & (reliability: 100.0) & (original description: Contig6955 Contig6955)'
Contig6961	-5.87031	-7.26849	'not assigned.unknown'	'(ipr000533 : 177.9922) Tropomyosin & (chl4|522985 : 55.8) no description available & (gnl|cdd|70912 : 54.3) no description available & (gnl|cdd|38301 : 53.9) no description available & (reliability: 100.0) & (original description: Contig6961 Contig6961)'
Contig6964	-7.83843	-8.87707	'not assigned.unknown'	' no hits & (original description: Contig6964 Contig6964)'
Contig6992	7.4596	11.8586	'not assigned.unknown'	' no hits & (original description: Contig6992 Contig6992)'
Contig6998	-5.07536	-7.28133	'not assigned.unknown'	' no hits & (original description: Contig6998 Contig6998)'
Contig7043	9.26376	11.1474	'not assigned.unknown'	'(gnl|cdd|38301 : 51.9) no description available & (reliability: 100.0) & (original description: Contig7043 Contig7043)'
Contig7047	-8.1593	-10.6614	'not assigned.unknown'	'(loc_os01g19470.1 : 159.0) no description available & (at3g62360 : 147.0) Carbohydrate-binding-like fold; FUNCTIONS IN: carbohydrate binding; LOCATED IN: endoplasmic reticulum, plasma membrane, plant-type cell wall; EXPRESSED IN: 25 plant structures; EXPRESSED DURING: 13 growth stages; CONTAINS InterPro DOMAIN/s: Carbohydrate-binding-like fold (InterPro:IPR013784); Has 321 Blast hits to 256 prot…
Contig7055	-6.37844	-10.5264	'not assigned.unknown'	' no hits & (original description: Contig7055 Contig7055)'
Contig7062	-7.12742	-10.2987	'not assigned.unknown'	' no hits & (original description: Contig7062 Contig7062)'
Contig7071	-7.95515	-10.7918	'protein.synthesis.ribosomal protein.eukaryotic.40S subunit.SA'	'(o80377|rssa_dauca : 105.0) 40S ribosomal protein SA (p40) - Daucus carota (Carrot) & (chl4|509880 : 104.0) no description available & (loc_os03g08440.2 : 97.8) no description available & (at3g04770 : 96.3) 40s ribosomal protein SA B (RPSAb); FUNCTIONS IN: structural constituent of ribosome; INVOLVED IN: translation; LOCATED IN: cytosolic small ribosomal subunit, cytosolic ribosome, chloroplast,…
Contig7081	6.195	3.03734	'not assigned.unknown'	'(gnl|cdd|38301 : 58.5) no description available & (gnl|cdd|33678 : 50.0) no description available & (reliability: 100.0) & (original description: Contig7081 Contig7081)'
Contig7085	-6.63188	-8.17351	'Co-factor and vitamine metabolism'	'(q9at63|pdx1_ginbi : 214.0) Pyridoxin biosynthesis protein PDX1 (Sor-like protein) - Ginkgo biloba (Ginkgo) & (loc_os07g01020.1 : 209.0) no description available & (at5g01410 : 208.0) Encodes a protein predicted to function in tandem with PDX2 to form glutamine amidotransferase complex with involved in vitamin B6 biosynthesis.; REDUCED SUGAR RESPONSE 4 (RSR4); FUNCTIONS IN: protein homodimerizat…
Contig7136	5.94089	11.6803	'protein.synthesis.ribosomal protein.eukaryotic.40S subunit.S3A'	'(at4g34670 : 67.4) Ribosomal protein S3Ae; FUNCTIONS IN: structural constituent of ribosome; INVOLVED IN: translation; LOCATED IN: in 6 components; EXPRESSED IN: 23 plant structures; EXPRESSED DURING: 13 growth stages; CONTAINS InterPro DOMAIN/s: Ribosomal protein S3Ae, conserved site (InterPro:IPR018281), Ribosomal protein S3Ae (InterPro:IPR001593); BEST Arabidopsis thaliana protein match is: R…
Contig7156	-7.57173	-9.18535	'DNA.synthesis/chromatin structure'	'(ipr002164 : 126.05439) Nucleosome assembly protein (NAP) & (loc_os05g46230.2 : 83.2) no description available & (chl4|526427 : 77.8) no description available & (at3g13782 : 76.3) nucleosome assembly protein1;4 (NAP1;4); FUNCTIONS IN: chromatin binding, DNA binding; INVOLVED IN: response to cadmium ion, nucleosome assembly, nucleotide-excision repair; LOCATED IN: nucleus, cytoplasm; EXPRESSED IN…
Contig7162	6.45465	10.1056	'not assigned.unknown'	' no hits & (original description: Contig7162 Contig7162)'
Contig7163	-9.47994	-10.1104	'not assigned.unknown'	'(gnl|cdd|38301 : 51.9) no description available & (gnl|cdd|70912 : 50.5) no description available & (reliability: 100.0) & (original description: Contig7163 Contig7163)'
Contig7172	-8.28401	-8.42343	'protein.synthesis.ribosomal protein.eukaryotic.60S subunit.L14'	'(at2g20450 : 108.0) Ribosomal protein L14; FUNCTIONS IN: structural constituent of ribosome; INVOLVED IN: translation, ribosome biogenesis; LOCATED IN: ribosome, cytosolic large ribosomal subunit, endoplasmic reticulum, vacuole; EXPRESSED IN: 23 plant structures; EXPRESSED DURING: 13 growth stages; CONTAINS InterPro DOMAIN/s: Ribosomal protein L14 (InterPro:IPR002784); BEST Arabidopsis thaliana …
Contig7188	7.41993	11.7763	'protein.synthesis.ribosomal protein.eukaryotic.60S subunit.L14'	'(loc_os04g43540.1 : 103.0) no description available & (at2g20450 : 101.0) Ribosomal protein L14; FUNCTIONS IN: structural constituent of ribosome; INVOLVED IN: translation, ribosome biogenesis; LOCATED IN: ribosome, cytosolic large ribosomal subunit, endoplasmic reticulum, vacuole; EXPRESSED IN: 23 plant structures; EXPRESSED DURING: 13 growth stages; CONTAINS InterPro DOMAIN/s: Ribosomal protei…
Contig7199	-5.85808	-9.71909	'transport.H+ transporting pyrophosphatase'	'(p21616|avp_phaau : 215.0) Pyrophosphate-energized vacuolar membrane proton pump (EC 3.6.1.1) (Pyrophosphate-energized inorganic pyrophosphatase) (H(+)-PPase) (Vacuolar H(+)-pyrophosphatase) - Phaseolus aureus (Mung bean) (Vigna radiata) & (loc_os06g43660.2 : 215.0) no description available & (at1g15690 : 213.0) Encodes a H(+)-translocating (pyrophosphate-energized) inorganic pyrophosphatase (H(…
Contig7211	-6.47085	-8.57544	'not assigned.unknown'	' no hits & (original description: Contig7211 Contig7211)'
Contig7218	6.01838	8.4007	'not assigned.unknown'	'(gnl|cdd|36433 : 53.1) no description available & (reliability: 100.0) & (original description: Contig7218 Contig7218)'
Contig7219	-8.33336	-10.6075	'not assigned.unknown'	' no hits & (original description: Contig7219 Contig7219)'
Contig7248	5.74255	9.26932	'not assigned.unknown'	'(gnl|cdd|38301 : 53.9) no description available & (reliability: 100.0) & (original description: Contig7248 Contig7248)'
Contig7270	-6.83078	-10.9098	'TCA / org transformation.other organic acid transformatons.cyt MDH'	'(chl4|526310 : 221.0) no description available & (at5g43330 : 217.0) Lactate/malate dehydrogenase family protein; FUNCTIONS IN: in 6 functions; INVOLVED IN: in 6 processes; LOCATED IN: plasma membrane; EXPRESSED IN: 25 plant structures; EXPRESSED DURING: 15 growth stages; CONTAINS InterPro DOMAIN/s: Malate dehydrogenase, NAD-dependent, cytosolic (InterPro:IPR011274), Lactate/malate dehydrogenase…
Contig7300	5.13386	2.41277	'not assigned.unknown'	'(gnl|cdd|38301 : 55.8) no description available & (reliability: 100.0) & (original description: Contig7300 Contig7300)'
Contig7320	5.28187	2.18237	'not assigned.unknown'	'(gnl|cdd|38301 : 56.9) no description available & (gnl|cdd|34880 : 54.3) no description available & (reliability: 100.0) & (original description: Contig7320 Contig7320)'
Contig7329	-9.58106	-11.3641	'not assigned.unknown'	' no hits & (original description: Contig7329 Contig7329)'
Contig7333	2.50234	1.4582	'DNA.synthesis/chromatin structure'	'(loc_os02g47150.1 : 409.0) no description available & (at3g23890 : 367.0) Encodes a topoisomerase II that is highly expressed in young seedlings. The protein is localized in the nucleus and gene expression levels are increased in proliferative tissues.; topoisomerase II (TOPII); CONTAINS InterPro DOMAIN/s: DNA topoisomerase, type IIA, subunit A/C-terminal (InterPro:IPR002205), DNA topoisomerase,…
Contig7351	-9.02712	-10.7731	'not assigned.no ontology.pentatricopeptide (PPR) repeat-containing protein'	'(loc_os01g42620.2 : 57.4) no description available & (at2g36240 : 55.5) pentatricopeptide (PPR) repeat-containing protein; CONTAINS InterPro DOMAIN/s: Pentatricopeptide repeat (InterPro:IPR002885); BEST Arabidopsis thaliana protein match is: Pentatricopeptide repeat (PPR-like) superfamily protein (TAIR:AT1G09900.1); Has 43076 Blast hits to 12816 proteins in 267 species: Archae - 3; Bacteria - 25…
Contig7357	-6.72583	-7.07777	'DNA.synthesis/chromatin structure'	'(at5g11170 : 412.0) DEAD/DEAH box RNA helicase family protein ; FUNCTIONS IN: helicase activity, ATP-dependent helicase activity, ATP binding, nucleic acid binding; INVOLVED IN: response to cadmium ion; LOCATED IN: nucleolus; EXPRESSED IN: guard cell, root, cultured cell; CONTAINS InterPro DOMAIN/s: DNA/RNA helicase, DEAD/DEAH box type, N-terminal (InterPro:IPR011545), DEAD-like helicase, N-term…
Contig7365	-6.72656	-10.1185	'not assigned.unknown'	' no hits & (original description: Contig7365 Contig7365)'
Contig7367	-8.80103	-11.283	'not assigned.unknown'	' no hits & (original description: Contig7367 Contig7367)'
Contig7375	-5.62675	-10.3158	'protein.synthesis.ribosomal protein.eukaryotic.60S subunit.L36A'	'(loc_os07g33997.1 : 132.0) no description available & (at4g14320 : 131.0) Zinc-binding ribosomal protein family protein; FUNCTIONS IN: structural constituent of ribosome; INVOLVED IN: translation; LOCATED IN: ribosome, cytosolic large ribosomal subunit; EXPRESSED IN: 22 plant structures; EXPRESSED DURING: 13 growth stages; CONTAINS InterPro DOMAIN/s: Ribosomal protein L44e (InterPro:IPR000552), …
Contig7386	5.1357	3.0606	'RNA.regulation of transcription.ARR'	'(ipr008207 : 79.89733) Signal transduction histidine kinase, phosphotransfer (Hpt) domain & (chl4|518414 : 57.0) no description available & (q689g6|prr95_orysa : 56.6) Two-component response regulator-like PRR95 (Pseudo-response regulator 95) (OsPRR95) - Oryza sativa (Rice) & (loc_os09g36220.1 : 56.6) no description available & (gnl|cdd|36433 : 55.0) no description available & (at2g46790 : 53.9)…
Contig7402	-7.84364	-10.1144	'not assigned.unknown'	' no hits & (original description: Contig7402 Contig7402)'
Contig7417	5.63167	11.4888	'protein.synthesis.ribosomal protein.eukaryotic.40S subunit.S2'	'(at3g57490 : 339.0) Ribosomal protein S5 family protein; FUNCTIONS IN: structural constituent of ribosome; INVOLVED IN: translation; LOCATED IN: cytosolic small ribosomal subunit, ribosome, intracellular, membrane; EXPRESSED IN: 24 plant structures; EXPRESSED DURING: 13 growth stages; CONTAINS InterPro DOMAIN/s: Ribosomal protein S5, eukaryotic/archaeal (InterPro:IPR005711), Ribosomal protein S5…
Contig7423	6.07575	9.48096	'not assigned.unknown'	'(gnl|cdd|36139 : 54.2) no description available & (reliability: 100.0) & (original description: Contig7423 Contig7423)'
Contig7437	-9.40257	-11.256	'protein.postranslational modification'	'(at3g15610 : 310.0) Transducin/WD40 repeat-like superfamily protein; CONTAINS InterPro DOMAIN/s: WD40 repeat 2 (InterPro:IPR019782), WD40 repeat-like-containing domain (InterPro:IPR011046), WD40 repeat, conserved site (InterPro:IPR019775), WD40-repeat-containing domain (InterPro:IPR017986), WD40/YVTN repeat-like-containing domain (InterPro:IPR015943), WD40 repeat (InterPro:IPR001680), WD40 repea…
Contig7476	-6.22571	-9.98113	'cell wall.degradation.cellulases and beta -1,4-glucanases'	'(loc_os02g03870.1 : 97.1) no description available & (at3g47040 : 91.7) Glycosyl hydrolase family protein; FUNCTIONS IN: hydrolase activity, hydrolyzing O-glycosyl compounds; INVOLVED IN: carbohydrate metabolic process; LOCATED IN: cellular_component unknown; EXPRESSED IN: sperm cell, root; CONTAINS InterPro DOMAIN/s: Glycoside hydrolase, family 3, C-terminal (InterPro:IPR002772), Glycoside hydr…
Contig7483	-6.55223	-8.87937	'protein.folding'	'(chl4|526436 : 149.0) no description available & (loc_os05g48290.3 : 147.0) no description available & (at5g20890 : 143.0) TCP-1/cpn60 chaperonin family protein; FUNCTIONS IN: unfolded protein binding, ATP binding; INVOLVED IN: protein folding, cellular protein metabolic process; LOCATED IN: anchored to plasma membrane, cell wall; EXPRESSED IN: 24 plant structures; EXPRESSED DURING: 14 growth st…
Contig7488	6.06813	10.8358	'not assigned.unknown'	' no hits & (original description: Contig7488 Contig7488)'
Contig7497	7.2667	10.5244	'not assigned.unknown'	' no hits & (original description: Contig7497 Contig7497)'
Contig7500	-7.7571	-10.4013	'protein.synthesis.ribosome biogenesis.Pre-rRNA processing and modifications.WD-repeat proteins'	'(loc_os06g43690.1 : 87.4) no description available & (at4g04940 : 83.6) transducin family protein / WD-40 repeat family protein; FUNCTIONS IN: nucleotide binding; INVOLVED IN: rRNA processing; LOCATED IN: CUL4 RING ubiquitin ligase complex; EXPRESSED IN: 20 plant structures; EXPRESSED DURING: 11 growth stages; CONTAINS InterPro DOMAIN/s: WD40 repeat 2 (InterPro:IPR019782), WD40 repeat, conserved…
Contig7511	6.09429	10.6977	'not assigned.unknown'	' no hits & (original description: Contig7511 Contig7511)'
Contig7521	-7.66404	-9.72319	'transport.metabolite transporters at the envelope membrane'	'(o22342|adt1_goshi : 139.0) ADP,ATP carrier protein 1, mitochondrial precursor (ADP/ATP translocase 1) (Adenine nucleotide translocator 1) (ANT 1) - Gossypium hirsutum (Upland cotton) & (loc_os02g48720.2 : 135.0) no description available & (chl4|525806 : 135.0) no description available & (at3g08580 : 134.0) mitochondrial ADP/ATP carrier; ADP/ATP carrier 1 (AAC1); FUNCTIONS IN: binding, copper io…
Contig7523	-9.36987	-11.374	'protein.synthesis.ribosomal protein.eukaryotic.40S subunit.S15'	'(at5g09500 : 95.1) Ribosomal protein S19 family protein; CONTAINS InterPro DOMAIN/s: Ribosomal protein S15, eukaryotic/archaeal (InterPro:IPR005713), Ribosomal protein S19/S15 (InterPro:IPR002222), Ribosomal protein S19 conserved site (InterPro:IPR020934); BEST Arabidopsis thaliana protein match is: Ribosomal protein S19 family protein (TAIR:AT5G09490.1); Has 7968 Blast hits to 7968 proteins in …
Contig7542	6.2964	11.462	'protein.synthesis.ribosomal protein.eukaryotic.60S subunit.L27A'	'(chl4|519308 : 147.0) no description available & (at1g23290 : 136.0) Encodes a ribosomal protein L27A, a constituent of the large subunit of the ribosomal complex. Regulated by TCP20.; RPL27AB; FUNCTIONS IN: structural constituent of ribosome; INVOLVED IN: translation; LOCATED IN: cytosolic ribosome, ribosome, cytosolic large ribosomal subunit, nucleolus, large ribosomal subunit; EXPRESSED IN: 2…
Contig7570	6.76084	10.4239	'not assigned.unknown'	' no hits & (original description: Contig7570 Contig7570)'
Contig7580	-8.25457	-10.2232	'not assigned.unknown'	' no hits & (original description: Contig7580 Contig7580)'
Contig7582	7.43904	10.3655	'protein.degradation'	'(loc_os03g52150.2 : 52.4) no description available & (chl4|512116 : 52.4) no description available & (at5g42620 : 52.0) metalloendopeptidases;zinc ion binding; FUNCTIONS IN: metalloendopeptidase activity, zinc ion binding; INVOLVED IN: proteolysis, cell adhesion; LOCATED IN: endomembrane system, membrane; EXPRESSED IN: 21 plant structures; EXPRESSED DURING: 13 growth stages; CONTAINS InterPro DO…
Contig7603	-8.47386	-8.87213	'cell.vesicle transport'	'(loc_os12g01390.1 : 76.3) no description available & (at3g08530 : 75.9) Clathrin, heavy chain; FUNCTIONS IN: structural molecule activity, binding; INVOLVED IN: intracellular protein transport, vesicle-mediated transport; LOCATED IN: plasma membrane, chloroplast, membrane; EXPRESSED IN: guard cell, leaf; EXPRESSED DURING: seedling growth; CONTAINS InterPro DOMAIN/s: Clathrin, heavy chain (InterP…
Contig7631	-6.05278	-7.72266	'not assigned.unknown'	' no hits & (original description: Contig7631 Contig7631)'
Contig7673	-9.70666	-10.7489	'protein.synthesis.ribosomal protein.eukaryotic.40S subunit.S27'	'(at3g62250 : 71.6) ubiquitin 5 (UBQ5); FUNCTIONS IN: structural constituent of ribosome; INVOLVED IN: protein ubiquitination involved in ubiquitin-dependent protein catabolic process, translation; LOCATED IN: cytosolic small ribosomal subunit; CONTAINS InterPro DOMAIN/s: Ubiquitin subgroup (InterPro:IPR019956), Ribosomal protein S27a (InterPro:IPR002906), Ubiquitin conserved site (InterPro:IPR01…
Contig7705	7.47687	10.1357	'not assigned.unknown'	'(gnl|cdd|36433 : 50.8) no description available & (reliability: 100.0) & (original description: Contig7705 Contig7705)'
Contig7708	9.66261	11.7729	'protein.synthesis.ribosomal protein.eukaryotic.60S subunit.L21'	'(at1g57860 : 171.0) Translation protein SH3-like family protein; FUNCTIONS IN: structural constituent of ribosome; INVOLVED IN: translation; LOCATED IN: ribosome, cytosolic large ribosomal subunit; EXPRESSED IN: juvenile leaf; CONTAINS InterPro DOMAIN/s: Translation protein SH3-like (InterPro:IPR008991), Ribosomal protein L21e (InterPro:IPR001147), Ribosomal protein L21e, conserved site (InterPr…
Contig7714	6.46462	2.53618	'not assigned.unknown'	'(gnl|cdd|38301 : 60.8) no description available & (reliability: 100.0) & (original description: Contig7714 Contig7714)'
Contig7727	-8.47381	-9.69445	'development.unspecified'	'(at3g16640 : 102.0) Encodes a protein homologous to translationally controlled tumor protein (TCTP) from Drosophila. In flies, TCTP functions guanine nucleotide exchange factor in the TOR signaling pathway. TCTP is expressed throughout the plant with highest levels seen in meristematic regions of the shoot and root. Loss of function alleles are not transmitted through the male gametophyte due to…
Contig7737	-7.90879	-8.40023	'not assigned.no ontology'	'(at1g14870 : 60.1) PLANT CADMIUM RESISTANCE 2 (PCR2); FUNCTIONS IN: molecular_function unknown; INVOLVED IN: response to oxidative stress; LOCATED IN: plasma membrane; EXPRESSED IN: callus; CONTAINS InterPro DOMAIN/s: Protein of unknown function Cys-rich (InterPro:IPR006461); BEST Arabidopsis thaliana protein match is: PLAC8 family protein (TAIR:AT5G35525.1); Has 803 Blast hits to 802 proteins i…
Contig7742	6.79566	8.47877	'protein.synthesis.ribosomal protein.prokaryotic.chloroplast.50S subunit.L14'	'(q9tl22|rk14_nepol : 154.0) Chloroplast 50S ribosomal protein L14 - Nephroselmis olivacea & (atcg00780 : 135.0) encodes a chloroplast ribosomal protein L14, a constituent of the large subunit of the ribosomal complex; ribosomal protein L14 (RPL14); FUNCTIONS IN: structural constituent of ribosome; INVOLVED IN: translation; LOCATED IN: plastid large ribosomal subunit, chloroplast; EXPRESSED IN: 2…
Contig7745	-5.53402	-8.85138	'protein.synthesis.ribosomal protein.eukaryotic.40S subunit.S21'	'(p35687|rs21_orysa : 75.9) 40S ribosomal protein S21 - Oryza sativa (Rice) & (loc_os03g46490.1 : 74.3) no description available & (at3g53890 : 70.1) Ribosomal protein S21e ; FUNCTIONS IN: structural constituent of ribosome; INVOLVED IN: translation, ribosome biogenesis; LOCATED IN: cytosolic small ribosomal subunit, ribosome; EXPRESSED IN: 23 plant structures; EXPRESSED DURING: 13 growth stages;…
Contig7755	9.52426	10.658	'stress.abiotic.heat'	'(p12810|hsp11_wheat : 65.5) 16.9 kDa class I heat shock protein (Low molecular weight heat shock protein) (Heat shock protein 17) (HSP 16.9) - Triticum aestivum (Wheat) & (loc_os01g04360.1 : 59.3) no description available & (gnl|cdd|36433 : 59.3) no description available & (at1g54050 : 58.9) HSP20-like chaperones superfamily protein; CONTAINS InterPro DOMAIN/s: Heat shock protein Hsp20 (InterPro…
Contig7760	-6.30399	-8.58692	'not assigned.unknown'	' no hits & (original description: Contig7760 Contig7760)'
Contig7766	5.83443	8.93788	'not assigned.unknown'	'(loc_os02g14870.1 : 60.1) no description available & (gnl|cdd|36433 : 55.0) no description available & (reliability: 100.0) & (original description: Contig7766 Contig7766)'
Contig7782	7.80278	11.2865	'not assigned.unknown'	'(gnl|cdd|36433 : 50.8) no description available & (reliability: 100.0) & (original description: Contig7782 Contig7782)'
Contig7806	-9.41069	-11.156	'RNA.regulation of transcription.General Transcription'	'(loc_os03g62379.1 : 60.8) no description available & (chl4|515820 : 57.4) no description available & (at4g39160 : 53.1) Homeodomain-like superfamily protein; FUNCTIONS IN: DNA binding, sequence-specific DNA binding transcription factor activity; EXPRESSED IN: 15 plant structures; EXPRESSED DURING: 6 growth stages; CONTAINS InterPro DOMAIN/s: SANT, DNA-binding (InterPro:IPR001005), Myb, DNA-bindi…
Contig7810	-8.20993	-10.3092	'not assigned.unknown'	' no hits & (original description: Contig7810 Contig7810)'
Contig7821	-6.9829	-8.83379	'not assigned.unknown'	' no hits & (original description: Contig7821 Contig7821)'
Contig7843	-8.64696	-11.0313	'amino acid metabolism.degradation.branched chain group.leucine'	'(at1g03090 : 118.0) MCCA is the biotinylated subunit of the dimer MCCase, which is involved in leucine degradation. Both subunits are nuclear coded and the active enzyme is located in the mitochondrion.; MCCA; FUNCTIONS IN: cobalt ion binding, methylcrotonoyl-CoA carboxylase activity; INVOLVED IN: leucine catabolic process; LOCATED IN: mitochondrion, cytosolic ribosome; EXPRESSED IN: 26 plant st…
Contig7864	-8.52135	-9.52545	'not assigned.unknown'	' no hits & (original description: Contig7864 Contig7864)'
Contig7876	5.61447	2.18523	'not assigned.unknown'	'(gnl|cdd|38301 : 54.2) no description available & (reliability: 100.0) & (original description: Contig7876 Contig7876)'
Contig7878	5.6622	8.60988	'transport.ABC transporters and multidrug resistance systems'	'(loc_os08g07010.1 : 68.9) no description available & (chl4|518392 : 68.6) no description available & (at5g19410 : 64.3) ABC-2 type transporter family protein; FUNCTIONS IN: ATPase activity, coupled to transmembrane movement of substances; LOCATED IN: chloroplast, membrane; CONTAINS InterPro DOMAIN/s: ATPase, AAA+ type, core (InterPro:IPR003593), ABC transporter-like (InterPro:IPR003439), ABC-2 t…
Contig7889	-5.39903	-9.21124	'not assigned.unknown'	' no hits & (original description: Contig7889 Contig7889)'
Contig7891	-7.58023	-10.5957	'not assigned.unknown'	' no hits & (original description: Contig7891 Contig7891)'
Contig7920	-8.95438	-10.0701	'TCA / org transformation.other organic acid transformatons.cyt MDH'	'(chl4|526310 : 110.0) no description available & (q05145|mdhp_mescr : 99.8) Malate dehydrogenase [NADP], chloroplast precursor (EC 1.1.1.82) (NADP-MDH) - Mesembryanthemum crystallinum (Common ice plant) & (loc_os08g44810.1 : 99.0) no description available & (at5g58330 : 95.5) lactate/malate dehydrogenase family protein; FUNCTIONS IN: in 6 functions; INVOLVED IN: in 6 processes; LOCATED IN: thyla…
Contig7925	-9.81046	-11.3026	'not assigned.unknown'	' no hits & (original description: Contig7925 Contig7925)'
Contig7971	-6.0706	-11.5719	'protein.synthesis.ribosomal protein.eukaryotic.40S subunit.S19'	'(loc_os03g31134.1 : 67.0) no description available & (at5g15520 : 65.1) Ribosomal protein S19e family protein; FUNCTIONS IN: structural constituent of ribosome; INVOLVED IN: translation; LOCATED IN: cytosolic small ribosomal subunit, ribosome, nucleolus, membrane; EXPRESSED IN: 23 plant structures; EXPRESSED DURING: 14 growth stages; CONTAINS InterPro DOMAIN/s: Ribosomal protein S19e, conserved …
Contig7989	-7.80896	-11.9449	'protein.synthesis.ribosomal protein.eukaryotic.60S subunit.L7'	'(loc_os08g13690.1 : 94.7) no description available & (chl4|513643 : 94.4) no description available & (at2g01250 : 91.7) Ribosomal protein L30/L7 family protein; FUNCTIONS IN: structural constituent of ribosome; INVOLVED IN: translation; LOCATED IN: cytosolic large ribosomal subunit, chloroplast, plasma membrane, large ribosomal subunit, membrane; EXPRESSED IN: 25 plant structures; EXPRESSED DURI…
Contig7991	-6.748	-9.92383	'not assigned.unknown'	' no hits & (original description: Contig7991 Contig7991)'
Contig8008	-5.99317	-10.1229	'RNA.processing'	'(chl4|511424 : 121.0) no description available & (at1g22760 : 109.0) Putative poly(A) binding protein May there fore function in posttranscriptional regulation, including mRNA turnover and translational initiation. Expression detected only in floral organs.; poly(A) binding protein 3 (PAB3); CONTAINS InterPro DOMAIN/s: Polyadenylate-binding protein/Hyperplastic disc protein (InterPro:IPR002004),…
Contig8016	-5.76848	-8.3223	'not assigned.unknown'	' no hits & (original description: Contig8016 Contig8016)'
Contig8038	-7.74499	-11.0294	'not assigned.unknown'	'(gnl|cdd|36433 : 57.3) no description available & (reliability: 100.0) & (original description: Contig8038 Contig8038)'
Contig8078	-7.66829	-10.4401	'stress.abiotic.heat'	'(p19244|hsp41_pea : 76.6) 22.7 kDa class IV heat shock protein precursor - Pisum sativum (Garden pea) & (at3g46230 : 76.3) member of the class I small heat-shock protein (sHSP) family, which accounts for the majority of sHSPs in maturing seeds; heat shock protein 17.4 (HSP17.4); INVOLVED IN: response to heat; LOCATED IN: cellular_component unknown; EXPRESSED IN: 15 plant structures; EXPRESSED DU…
Contig8087	5.88753	8.27529	'transport.metal'	'(at2g46800 : 124.0) Encodes a member of the zinc transporter (ZAT) and cation diffusion facilitator (CDF) families. It is expressed throughout the plant, especially in dividing, differentiating and expanding cells. The protein is localized to the vacuolar membrane. Mediates Zn ion homeostasis.; zinc transporter of Arabidopsis thaliana (ZAT); FUNCTIONS IN: zinc ion transmembrane transporter activ…
Contig8096	-10.1455	-11.6033	'protein.synthesis.initiation'	'(at3g56150 : 78.6) member of eIF3c - eukaryotic initiation factor 3c; eukaryotic translation initiation factor 3C (EIF3C); FUNCTIONS IN: translation initiation factor activity; INVOLVED IN: translational initiation; LOCATED IN: cytosol, nucleus; EXPRESSED IN: 25 plant structures; EXPRESSED DURING: 15 growth stages; CONTAINS InterPro DOMAIN/s: Winged helix-turn-helix transcription repressor DNA-b…
Contig8102	7.87031	9.87165	'not assigned.unknown'	' no hits & (original description: Contig8102 Contig8102)'
Contig8106	5.7574	8.74289	'signalling.calcium'	'(chl4|523125 : 140.0) no description available & (ipr023298 : 111.79705) ATPase, P-type, transmembrane domain & (at4g00900 : 110.0) Type IIA (SERCA-type) Ca2+ ATPase, catalyzes the efflux of calcium from the cytoplasm.; ER-type Ca2+-ATPase 2 (ECA2); FUNCTIONS IN: calcium-transporting ATPase activity; INVOLVED IN: calcium ion transport; LOCATED IN: integral to membrane, membrane; EXPRESSED IN: 23…
Contig8113	4.68572	2.49716	'not assigned.unknown'	'(gnl|cdd|36433 : 52.0) no description available & (reliability: 100.0) & (original description: Contig8113 Contig8113)'
Contig8121	7.73222	9.77123	'protein.degradation.ubiquitin.proteasom'	'(chl4|523200 : 120.0) no description available & (at1g77440 : 112.0) Encodes beta subunit of 20s proteosome complex which is involved in protein degradation.; 20S proteasome beta subunit C2 (PBC2); FUNCTIONS IN: peptidase activity, endopeptidase activity, threonine-type endopeptidase activity; INVOLVED IN: ubiquitin-dependent protein catabolic process; LOCATED IN: proteasome core complex, protea…
Contig8122	-6.25085	-9.93735	'not assigned.unknown'	' no hits & (original description: Contig8122 Contig8122)'
Contig8123	5.38006	2.41297	'transport.p- and v-ATPases'	'(p49087|vata_maize : 532.0) Vacuolar ATP synthase catalytic subunit A (EC 3.6.3.14) (V-ATPase subunit A) (Vacuolar proton pump subunit alpha) (V-ATPase 69 kDa subunit) (Fragment) - Zea mays (Maize) & (loc_os06g45120.1 : 531.0) no description available & (at1g78900 : 527.0) Encodes catalytic subunit A of the vacuolar ATP synthase. Mutants are devoid of vacuolar ATPase activity as subunit A is enc…
Contig8145	-8.92471	-10.3393	'signalling.G-proteins'	'(loc_os07g37650.1 : 104.0) no description available & (at5g54310 : 101.0) A member of ARF GAP domain (AGD), A thaliana has 15 members, grouped into four classes. Regulates membrane trafficking and organ separation.; ARF-GAP domain 5 (AGD5); FUNCTIONS IN: ARF GTPase activator activity, DNA binding, zinc ion binding; INVOLVED IN: floral organ abscission, activation of ARF GTPase activity; LOCATED …
Contig8151	-7.10641	-10.6565	'protein.synthesis.ribosomal protein.eukaryotic.40S subunit.S23'	'(p46297|rs23_fraan : 203.0) 40S ribosomal protein S23 (S12) - Fragaria ananassa (Strawberry) & (loc_os03g60400.1 : 199.0) no description available & (at5g02960 : 196.0) Ribosomal protein S12/S23 family protein; FUNCTIONS IN: structural constituent of ribosome; INVOLVED IN: translation; LOCATED IN: cytosolic small ribosomal subunit, cytosolic ribosome, ribosome; EXPRESSED IN: guard cell, leaf; CO…
Contig8157	-9.11174	-9.65156	'not assigned.unknown'	'(gnl|cdd|70912 : 53.5) no description available & (reliability: 100.0) & (original description: Contig8157 Contig8157)'
Contig8172	10.4608	8.89695	'cell.organisation'	'(q41764|adf3_maize : 122.0) Actin-depolymerizing factor 3 (ADF 3) (ZmABP3) (ZmADF3) - Zea mays (Maize) & (loc_os03g60590.2 : 122.0) no description available & (at4g25590 : 117.0) actin depolymerizing factor 7 (ADF7); FUNCTIONS IN: actin binding; INVOLVED IN: biological_process unknown; LOCATED IN: intracellular; EXPRESSED IN: 8 plant structures; EXPRESSED DURING: L mature pollen stage, M germina…
Contig8189	-9.39507	-11.8614	'hormone metabolism.ethylene.induced-regulated-responsive-activated'	'(at3g11930 : 63.2) Adenine nucleotide alpha hydrolases-like superfamily protein; FUNCTIONS IN: molecular_function unknown; INVOLVED IN: response to stress; LOCATED IN: cellular_component unknown; EXPRESSED IN: 18 plant structures; EXPRESSED DURING: 9 growth stages; CONTAINS InterPro DOMAIN/s: UspA (InterPro:IPR006016), Rossmann-like alpha/beta/alpha sandwich fold (InterPro:IPR014729), Universal …
Contig8197	7.65375	8.16405	'not assigned.unknown'	'(q9mbf8|dyh1b_chlre : 219.0) Dynein-1-beta heavy chain, flagellar inner arm I1 complex (1-beta DHC) (Dynein-1, subspecies f) - Chlamydomonas reinhardtii & (chl4|515487 : 219.0) no description available & (ipr004273 : 103.69971) Dynein heavy chain domain & (reliability: 100.0) & (original description: Contig8197 Contig8197)'
Contig8223	-6.90279	-9.42718	'not assigned.unknown'	' no hits & (original description: Contig8223 Contig8223)'
Contig8226	7.51161	10.0287	'not assigned.unknown'	'(gnl|cdd|36433 : 52.7) no description available & (reliability: 100.0) & (original description: Contig8226 Contig8226)'
Contig8258	-7.43437	-9.76343	'not assigned.unknown'	' no hits & (original description: Contig8258 Contig8258)'
Contig8283	-6.10323	-9.11027	'not assigned.unknown'	'(ipr014746 : 61.14018) Glutamine synthetase/guanido kinase, catalytic domain & (gnl|cdd|36433 : 52.0) no description available & (reliability: 100.0) & (original description: Contig8283 Contig8283)'
Contig8286	-8.94587	-10.7047	'DNA.synthesis/chromatin structure'	'(p05434|catr_chlre : 153.0) Caltractin (Centrin) (20 kDa calcium-binding protein) - Chlamydomonas reinhardtii & (chl4|512161 : 153.0) no description available & (loc_os07g42660.1 : 132.0) no description available & (at3g50360 : 131.0) centrin2 (CEN2); FUNCTIONS IN: calcium ion binding; INVOLVED IN: biological_process unknown; LOCATED IN: plasma membrane; EXPRESSED IN: 24 plant structures; EXPRES…
Contig8305	-5.74916	-9.34223	'not assigned.unknown'	' no hits & (original description: Contig8305 Contig8305)'
Contig8308	-7.95367	-10.1602	'redox.thioredoxin'	'(chl4|518726 : 139.0) no description available & (loc_os02g01010.1 : 129.0) no description available & (at3g54960 : 123.0) Encodes a protein disulfide isomerase-like (PDIL) protein, a member of a multigene family within the thioredoxin (TRX) superfamily. Transcript levels for this gene are up-regulated in response to three different chemical inducers of ER stress (dithiothreitol, beta-mercaptoet…
Contig8313	7.5941	11.3462	'not assigned.unknown'	'(gnl|cdd|38301 : 50.0) no description available & (reliability: 100.0) & (original description: Contig8313 Contig8313)'
Contig8337	8.06105	11.5038	'not assigned.unknown'	'(gnl|cdd|36433 : 51.2) no description available & (reliability: 100.0) & (original description: Contig8337 Contig8337)'
Contig8351	7.65661	10.4776	'not assigned.unknown'	'(gnl|cdd|36433 : 57.7) no description available & (reliability: 100.0) & (original description: Contig8351 Contig8351)'
Contig8358	6.74087	9.93779	'not assigned.unknown'	' no hits & (original description: Contig8358 Contig8358)'
Contig8382	5.33912	8.19841	'not assigned.unknown'	'(gnl|cdd|36433 : 57.7) no description available & (reliability: 100.0) & (original description: Contig8382 Contig8382)'
Contig8389	-6.36399	-10.5289	'cell.organisation'	'(loc_os02g38340.1 : 74.7) no description available & (at1g13180 : 70.1) Mutant has defect in trichome cell expansion and actin organization resulting in a distorted trichome phenotype.; DISTORTED TRICHOMES 1 (DIS1); FUNCTIONS IN: actin binding, structural constituent of cytoskeleton, ATP binding; INVOLVED IN: actin filament organization, multidimensional cell growth, cell morphogenesis, trichome…
Contig8395	5.71097	9.94291	'not assigned.unknown'	'(gnl|cdd|36433 : 52.7) no description available & (reliability: 100.0) & (original description: Contig8395 Contig8395)'
Contig8397	-7.95521	-11.2463	'not assigned.unknown'	'(chl4|521855 : 64.3) no description available & (gnl|cdd|38301 : 53.5) no description available & (reliability: 100.0) & (original description: Contig8397 Contig8397)'
Contig8400	7.52961	11.0367	'not assigned.unknown'	' no hits & (original description: Contig8400 Contig8400)'
Contig8402	-7.61878	-11.086	'not assigned.unknown'	' no hits & (original description: Contig8402 Contig8402)'
Contig8420	8.00585	9.90795	'cell.organisation.cytoskeleton.actin.actin binding.actin capping.beta SU'	'(at1g71790 : 68.6) Subunits of heterodimeric actin filament capping protein Capz superfamily; FUNCTIONS IN: actin binding; INVOLVED IN: actin cytoskeleton organization; LOCATED IN: F-actin capping protein complex, cytoplasm; EXPRESSED IN: 22 plant structures; EXPRESSED DURING: 15 growth stages; CONTAINS InterPro DOMAIN/s: F-actin capping protein, beta subunit conserved site (InterPro:IPR019771),…
Contig8442	6.56779	9.32061	'not assigned.unknown'	' no hits & (original description: Contig8442 Contig8442)'
Contig8460	-10.1298	-10.5241	'not assigned.unknown'	' no hits & (original description: Contig8460 Contig8460)'
Contig8471	-6.90538	-10.6388	'not assigned.unknown'	'(gnl|cdd|38301 : 51.5) no description available & (reliability: 100.0) & (original description: Contig8471 Contig8471)'
Contig8478	-9.40188	-8.84754	'not assigned.unknown'	' no hits & (original description: Contig8478 Contig8478)'
Contig8516	-5.73289	-10.35	'not assigned.unknown'	' no hits & (original description: Contig8516 Contig8516)'
Contig8527	-7.88379	-10.2339	'protein.degradation.ubiquitin.E3.RING'	'(at2g22010 : 61.2) Encodes a protein predicted to act as a RING E3 ubiquitin ligase. It appears to regulate the stability of the KRP1/ICK1 cyclin dependent kinase inhibitor. Induced by beet severe curly virus (BSCTV) C4 protein.; related to KPC1 (RKP); FUNCTIONS IN: zinc ion binding; INVOLVED IN: regulation of cell cycle, response to virus, proteolysis involved in cellular protein catabolic proc…
Contig8531	-8.32003	-11.9611	'not assigned.unknown'	' no hits & (original description: Contig8531 Contig8531)'
Contig8546	-6.22169	-9.04634	'not assigned.unknown'	' no hits & (original description: Contig8546 Contig8546)'
Contig8565	-9.10025	-10.5666	'not assigned.unknown'	'(chl4|520630 : 140.0) no description available & (q8s3n2|dcor_capan : 119.0) Ornithine decarboxylase (EC 4.1.1.17) (ODC) (CaODC1) (CapODC) - Capsicum annuum (Bell pepper) & (ipr022644 : 112.82667) Orn/DAP/Arg decarboxylase 2, N-terminal & (loc_os09g37120.1 : 112.0) no description available & (reliability: 100.0) & (original description: Contig8565 Contig8565)'
Contig8571	7.09664	8.3929	'not assigned.unknown'	'(gnl|cdd|36433 : 54.3) no description available & (reliability: 100.0) & (original description: Contig8571 Contig8571)'
Contig8619	4.35943	2.94074	'not assigned.unknown'	'(gnl|cdd|36433 : 50.4) no description available & (reliability: 100.0) & (original description: Contig8619 Contig8619)'
Contig8620	-7.01511	-9.06281	'not assigned.unknown'	' no hits & (original description: Contig8620 Contig8620)'
Contig8622	4.50868	2.87682	'not assigned.unknown'	'(gnl|cdd|36433 : 50.8) no description available & (reliability: 100.0) & (original description: Contig8622 Contig8622)'
Contig8629	-7.95846	-11.0339	'not assigned.unknown'	' no hits & (original description: Contig8629 Contig8629)'
Contig8633	8.92817	8.91513	'not assigned.unknown'	'(gnl|cdd|36433 : 51.6) no description available & (reliability: 100.0) & (original description: Contig8633 Contig8633)'
Contig8653	-9.87245	-10.8728	'not assigned.unknown'	' no hits & (original description: Contig8653 Contig8653)'
Contig8662	7.56436	10.2365	'not assigned.unknown'	' no hits & (original description: Contig8662 Contig8662)'
Contig8684	-7.88749	-10.7808	'not assigned.unknown'	' no hits & (original description: Contig8684 Contig8684)'
Contig8698	-6.44515	-10.388	'lipid metabolism.'exotics' (steroids, squalene etc).sphingolipids.serine C-palmitoyltransferase'	'(loc_os01g70360.1 : 142.0) no description available & (at5g23670 : 138.0) Encodes the LCB2 subunit of serine palmitoyltransferase, an enzyme involved in sphingosine biosynthesis. The protein is localized to the endoplasmic reticulum.; long chain base2 (LCB2); CONTAINS InterPro DOMAIN/s: Aminotransferase, class I/classII (InterPro:IPR004839), Pyridoxal phosphate-dependent transferase, major domai…
Contig8743	6.33293	10.8141	'not assigned.unknown'	'(gnl|cdd|36433 : 52.0) no description available & (reliability: 100.0) & (original description: Contig8743 Contig8743)'
Contig8754	9.52488	9.08109	'protein.synthesis.ribosomal protein.eukaryotic.60S subunit.L7'	'(loc_os04g51630.2 : 204.0) no description available & (chl4|513643 : 194.0) no description available & (at3g13580 : 191.0) Ribosomal protein L30/L7 family protein; FUNCTIONS IN: structural constituent of ribosome, transcription regulator activity; INVOLVED IN: translation; LOCATED IN: cytosolic ribosome, cytosolic large ribosomal subunit, large ribosomal subunit, membrane; EXPRESSED IN: 22 plant…
Contig8760	-5.01473	-2.2204	'not assigned.unknown'	'(gnl|cdd|38301 : 53.9) no description available & (reliability: 100.0) & (original description: Contig8760 Contig8760)'
Contig8762	6.19001	9.0132	'protein.synthesis.ribosomal protein.eukaryotic.40S subunit.S8'	'(q08069|rs8_maize : 91.3) 40S ribosomal protein S8 - Zea mays (Maize) & (loc_os04g28180.1 : 89.4) no description available & (chl4|523318 : 85.5) no description available & (at5g20290 : 84.7) Ribosomal protein S8e family protein; FUNCTIONS IN: structural constituent of ribosome; INVOLVED IN: translation, ribosome biogenesis; LOCATED IN: in 8 components; EXPRESSED IN: 26 plant structures; EXPRESS…
Contig8772	8.11359	10.2826	'not assigned.unknown'	' no hits & (original description: Contig8772 Contig8772)'
Contig8782	-9.00275	-11.4041	'signalling.G-proteins'	'(chl4|525971 : 170.0) no description available & (at1g07140 : 159.0) Encodes a putative Ran-binding protein (siRanBP).; SIRANBP; FUNCTIONS IN: Ran GTPase binding; INVOLVED IN: intracellular transport, protein import into nucleus, translocation; LOCATED IN: cellular_component unknown; EXPRESSED IN: 23 plant structures; EXPRESSED DURING: 16 growth stages; CONTAINS InterPro DOMAIN/s: Ran binding pr…
Contig8784	1.55488	2.11133	'protein.degradation.subtilases'	'(loc_os03g55350.1 : 587.0) no description available & (at5g67360 : 442.0) Encodes a subtilisin-like serine protease essential for mucilage release from seed coats.; ARA12; FUNCTIONS IN: serine-type endopeptidase activity; INVOLVED IN: proteolysis, seed coat development, mucilage metabolic process involved seed coat development, mucilage extrusion from seed coat; LOCATED IN: extracellular region,…
Contig8789	-9.04432	-10.7475	'protein.synthesis.ribosomal protein.eukaryotic.60S subunit.L13A'	'(at3g24830 : 164.0) Ribosomal protein L13 family protein; FUNCTIONS IN: structural constituent of ribosome; INVOLVED IN: translation; LOCATED IN: cytosolic ribosome, cytosolic large ribosomal subunit, large ribosomal subunit, membrane; EXPRESSED IN: 22 plant structures; EXPRESSED DURING: 13 growth stages; CONTAINS InterPro DOMAIN/s: Ribosomal protein L13 (InterPro:IPR005822), Ribosomal protein L…
Contig8803	8.30534	10.7681	'not assigned.unknown'	'(gnl|cdd|33678 : 50.0) no description available & (reliability: 100.0) & (original description: Contig8803 Contig8803)'
Contig8811	-9.09865	-10.8958	'not assigned.unknown'	' no hits & (original description: Contig8811 Contig8811)'
Contig8815	8.18408	10.7817	'not assigned.unknown'	'(loc_os07g27370.1 : 153.0) no description available & (reliability: 100.0) & (original description: Contig8815 Contig8815)'
Contig8816	-8.73139	-10.8875	'RNA.regulation of transcription.JUMONJI family'	'(loc_os05g01550.1 : 84.3) no description available & (at4g06634 : 66.6) zinc finger (C2H2 type) family protein; FUNCTIONS IN: zinc ion binding, nucleic acid binding; INVOLVED IN: biological_process unknown; LOCATED IN: intracellular; CONTAINS InterPro DOMAIN/s: Zinc finger, C2H2-like (InterPro:IPR015880), Zinc finger, C2H2-type (InterPro:IPR007087), Zinc finger, C2H2-type/integrase, DNA-binding …
Contig8823	-5.02186	-8.73219	'protein.degradation.metalloprotease'	'(at3g59990 : 442.0) Encodes a MAP2 like methionine aminopeptidase; methionine aminopeptidase 2B (MAP2B); FUNCTIONS IN: metalloexopeptidase activity, aminopeptidase activity; INVOLVED IN: protein processing; LOCATED IN: cytoplasm; EXPRESSED IN: 25 plant structures; EXPRESSED DURING: 13 growth stages; CONTAINS InterPro DOMAIN/s: Peptidase M24A, methionine aminopeptidase, subfamily 2 (InterPro:IPR0…
Contig8833	-5.90366	-10.5432	'protein.synthesis.ribosomal protein.eukaryotic.40S subunit.S19'	'(p40978|rs19_orysa : 132.0) 40S ribosomal protein S19 - Oryza sativa (Rice) & (loc_os03g31134.1 : 132.0) no description available & (at3g02080 : 131.0) Ribosomal protein S19e family protein; FUNCTIONS IN: structural constituent of ribosome; INVOLVED IN: translation; LOCATED IN: cytosolic small ribosomal subunit, cytosolic ribosome, ribosome, cell wall; EXPRESSED IN: 24 plant structures; EXPRESSE…
Contig8841	-8.25793	-8.92444	'protein.postranslational modification'	'(at5g50240 : 92.4) L-isoaspartyl methyltransferase 2 (PIMT2)gene, alternatively spliced.; protein-l-isoaspartate methyltransferase 2 (PIMT2); FUNCTIONS IN: protein-L-isoaspartate (D-aspartate) O-methyltransferase activity; INVOLVED IN: protein modification process; LOCATED IN: cellular_component unknown; CONTAINS InterPro DOMAIN/s: Protein-L-isoaspartate(D-aspartate) O-methyltransferase (InterPr…
Contig8844	-9.79468	-11.3214	'not assigned.unknown'	' no hits & (original description: Contig8844 Contig8844)'
Contig8849	8.18693	11.3132	'not assigned.unknown'	' no hits & (original description: Contig8849 Contig8849)'
Contig8866	-10.3749	-10.9814	'cell.organisation'	'(loc_os09g23160.2 : 120.0) no description available & (at1g68090 : 87.4) Encodes a calcium-binding protein annexin (AnnAt5).; annexin 5 (ANN5); FUNCTIONS IN: calcium-dependent phospholipid binding, calcium ion binding; INVOLVED IN: response to red or far red light, response to water deprivation, response to salt stress, response to cold, response to heat; LOCATED IN: cellular_component unknown; …
Contig8876	-6.98266	-9.95328	'not assigned.unknown'	'(at5g58110 : 72.0) chaperone binding;ATPase activators; FUNCTIONS IN: ATPase activator activity, chaperone binding; INVOLVED IN: biological_process unknown; LOCATED IN: cytoplasm; EXPRESSED IN: 23 plant structures; EXPRESSED DURING: 15 growth stages; CONTAINS InterPro DOMAIN/s: Activator of Hsp90 ATPase, N-terminal (InterPro:IPR015310); Has 297 Blast hits to 292 proteins in 99 species: Archae - …
Contig8884	-5.81628	-8.33711	'not assigned.unknown'	'(gnl|cdd|36433 : 50.4) no description available & (reliability: 100.0) & (original description: Contig8884 Contig8884)'
Contig8888	-7.4969	-8.56612	'not assigned.unknown'	' no hits & (original description: Contig8888 Contig8888)'
Contig8892	6.58718	7.72547	'not assigned.unknown'	'(gnl|cdd|38301 : 60.0) no description available & (reliability: 100.0) & (original description: Contig8892 Contig8892)'
Contig8918	-8.71124	-10.041	'protein.degradation.ubiquitin.proteasom'	'(loc_os06g48640.1 : 343.0) no description available & (at2g20580 : 332.0) encoding the RPN subunits of the 26S proteasome; 26S proteasome regulatory subunit S2 1A (RPN1A); FUNCTIONS IN: enzyme regulator activity, binding; INVOLVED IN: regulation of cell cycle, protein catabolic process, ubiquitin-dependent protein catabolic process; LOCATED IN: proteasome regulatory particle, base subcomplex, pr…
Contig8920	6.45247	11.7295	'not assigned.unknown'	' no hits & (original description: Contig8920 Contig8920)'
Contig8921	-6.68311	-11.0582	'not assigned.unknown'	' no hits & (original description: Contig8921 Contig8921)'
Contig8962	-6.11572	-9.9662	'DNA.synthesis/chromatin structure'	'(loc_os02g52250.1 : 134.0) no description available & (at1g77180 : 126.0) Encodes a putative transcriptional factor. Shows transcriptional activator activity in yeast. Involved in response to abscisic acid, salt and osmotic stress.; SKIP; CONTAINS InterPro DOMAIN/s: SKI-interacting protein, SKIP (InterPro:IPR017862), SKI-interacting protein SKIP, SNW domain (InterPro:IPR004015). & (chl4|511678 :…
Contig8987	-9.02052	-10.2128	'not assigned.unknown'	'(gnl|cdd|33678 : 50.0) no description available & (reliability: 100.0) & (original description: Contig8987 Contig8987)'
Contig8993	6.95545	10.128	'not assigned.unknown'	'(gnl|cdd|38301 : 55.8) no description available & (reliability: 100.0) & (original description: Contig8993 Contig8993)'
Contig9001	-9.74905	-8.65072	'protein.synthesis.release'	'(chl4|514684 : 360.0) no description available & (loc_os01g71270.1 : 346.0) no description available & (at1g12920 : 341.0) Encodes a eukaryotic release factor one homolog.; eukaryotic release factor 1-2 (ERF1-2); FUNCTIONS IN: translation release factor activity; INVOLVED IN: translational termination; LOCATED IN: translation release factor complex, plasma membrane; EXPRESSED IN: leaf; CONTAINS …
Contig9017	-5.87576	-9.79172	'hormone metabolism.auxin.induced-regulated-responsive-activated'	'(loc_os10g28320.1 : 80.1) no description available & (at1g60710 : 77.0) Encodes ATB2.; ATB2; FUNCTIONS IN: oxidoreductase activity; INVOLVED IN: response to cadmium ion; EXPRESSED IN: 23 plant structures; EXPRESSED DURING: 14 growth stages; CONTAINS InterPro DOMAIN/s: Aldo/keto reductase (InterPro:IPR001395), Aldo/keto reductase subgroup (InterPro:IPR020471); BEST Arabidopsis thaliana protein ma…
Contig9023	-5.06317	-10.5729	'gluconeogenesis / glyoxylate cycle.Malate DH'	'(p46488|mdhg_cucsa : 97.1) Malate dehydrogenase, glyoxysomal precursor (EC 1.1.1.37) - Cucumis sativus (Cucumber) & (loc_os01g46070.1 : 95.1) no description available & (at5g09660 : 92.4) encodes a microbody NAD-dependent malate dehydrogenase encodes an peroxisomal NAD-malate dehydrogenase that is involved in fatty acid beta-oxidation through providing NAD to the process of converting fatty acyl…
Contig9034	-9.61531	-10.8349	'RNA.processing'	'(loc_os04g42600.2 : 93.2) no description available & (chl4|511424 : 92.4) no description available & (at2g23350 : 90.1) polyadenylate-binding protein, putative / PABP, putative.Member of the Class II family of PABP proteins. Highly and ubiquitously expressed.; poly(A) binding protein 4 (PAB4); FUNCTIONS IN: RNA binding, translation initiation factor activity; INVOLVED IN: response to cadmium ion…
Contig9043	7.15208	2.76486	'not assigned.unknown'	'(gnl|cdd|38301 : 57.3) no description available & (p06470|hor1_horvu : 52.8) B1-hordein precursor - Hordeum vulgare (Barley) & (reliability: 100.0) & (original description: Contig9043 Contig9043)'
Contig9045	7.38845	9.88684	'not assigned.unknown'	' no hits & (original description: Contig9045 Contig9045)'
Contig9059	-9.55218	-11.8108	'not assigned.unknown'	'(ipr013781 : 109.64861) Glycoside hydrolase, catalytic domain & (gnl|cdd|38301 : 53.1) no description available & (reliability: 100.0) & (original description: Contig9059 Contig9059)'
Contig9066	-6.33292	-10.7285	'protein.synthesis.ribosomal protein.eukaryotic.40S subunit.S21'	'(chl4|521571 : 70.9) no description available & (loc_os03g46490.1 : 68.2) no description available & (p35687|rs21_orysa : 67.8) 40S ribosomal protein S21 - Oryza sativa (Rice) & (at5g27700 : 62.0) Ribosomal protein S21e ; FUNCTIONS IN: structural constituent of ribosome; INVOLVED IN: translation, ribosome biogenesis; LOCATED IN: cytosolic small ribosomal subunit, ribosome; EXPRESSED IN: 24 plant…
Contig9072	9.44791	9.72426	'not assigned.unknown'	' no hits & (original description: Contig9072 Contig9072)'
Contig9101	-8.04232	-10.8575	'glycolysis.cytosolic branch.pyruvate kinase (PK)'	'(ipr015794 : 93.45048) Pyruvate kinase, alpha/beta & (chl4|511818 : 82.4) no description available & (q42954|kpyc_tobac : 80.1) Pyruvate kinase, cytosolic isozyme (EC 2.7.1.40) (PK) - Nicotiana tabacum (Common tobacco) & (at5g56350 : 77.4) Pyruvate kinase family protein; FUNCTIONS IN: pyruvate kinase activity, potassium ion binding, magnesium ion binding, catalytic activity; INVOLVED IN: glycoly…
Contig9115	-6.56759	-10.3186	'not assigned.unknown'	' no hits & (original description: Contig9115 Contig9115)'
Contig9119	-7.85065	-9.57167	'not assigned.unknown'	' no hits & (original description: Contig9119 Contig9119)'
Contig9128	9.25139	11.2448	'not assigned.unknown'	'(gnl|cdd|38301 : 55.0) no description available & (reliability: 100.0) & (original description: Contig9128 Contig9128)'
Contig9155	-7.72796	-10.1812	'not assigned.unknown'	' no hits & (original description: Contig9155 Contig9155)'
Contig9184	-8.8596	-11.1469	'not assigned.unknown'	'(gnl|cdd|38301 : 51.2) no description available & (reliability: 100.0) & (original description: Contig9184 Contig9184)'
Contig9238	-9.32583	-10.6196	'not assigned.unknown'	'(gnl|cdd|33678 : 52.7) no description available & (gnl|cdd|36433 : 50.4) no description available & (reliability: 100.0) & (original description: Contig9238 Contig9238)'
Contig9249	7.7433	10.9692	'mitochondrial electron transport / ATP synthesis.alternative oxidase'	'(o03376|aox3_soybn : 75.9) Alternative oxidase 3, mitochondrial precursor (EC 1.-.-.-) - Glycine max (Soybean) & (loc_os04g46770.1 : 70.1) no description available & (chl4|526003 : 69.7) no description available & (at3g22370 : 68.6) Encodes AOX1a, an isoform of alternative oxidase that is expressed in rosettes, flowers, and root. The alternative oxidase of plant mitochondria transfers electrons …
Contig9254	-6.3321	-1.43694	'not assigned.unknown'	'(gnl|cdd|36433 : 57.7) no description available & (reliability: 100.0) & (original description: Contig9254 Contig9254)'
Contig9255	-5.96773	-10.0596	'protein.synthesis.ribosome biogenesis.export from nucleus'	'(loc_os09g39910.3 : 211.0) no description available & (at5g60790 : 210.0) member of GCN subfamily; GENERAL CONTROL NON-REPRESSIBLE 1 (GCN1); FUNCTIONS IN: transporter activity; LOCATED IN: plasma membrane; EXPRESSED IN: 24 plant structures; EXPRESSED DURING: 15 growth stages; CONTAINS InterPro DOMAIN/s: ATPase, AAA+ type, core (InterPro:IPR003593), ABC transporter-like (InterPro:IPR003439), ABC …
Contig9273	-9.75466	-11.2511	'cell.division'	'(at3g53230 : 98.2) ATPase, AAA-type, CDC48 protein; FUNCTIONS IN: hydrolase activity, nucleoside-triphosphatase activity, binding, nucleotide binding, ATP binding; INVOLVED IN: response to cadmium ion; LOCATED IN: cytosol, nucleolus, plasma membrane; EXPRESSED IN: 24 plant structures; EXPRESSED DURING: 13 growth stages; CONTAINS InterPro DOMAIN/s: ATPase, AAA+ type, core (InterPro:IPR003593), AT…
Contig9287	-6.41823	-9.67413	'not assigned.unknown'	'(ipr009567 : 94.762665) Protein of unknown function DUF1183, TMEM66 & (reliability: 100.0) & (original description: Contig9287 Contig9287)'
Contig9300	5.62722	7.92884	'protein.synthesis.ribosomal protein.eukaryotic.60S subunit.L36'	'(chl4|512498 : 150.0) no description available & (at2g37600 : 147.0) Ribosomal protein L36e family protein; FUNCTIONS IN: structural constituent of ribosome; INVOLVED IN: translation; LOCATED IN: ribosome, cytosolic large ribosomal subunit; EXPRESSED IN: 22 plant structures; EXPRESSED DURING: 13 growth stages; CONTAINS InterPro DOMAIN/s: Ribosomal protein L36e (InterPro:IPR000509); BEST Arabidop…
Contig9301	-7.2784	-9.51261	'gluconeogenesis / glyoxylate cycle.citrate synthase'	'(at2g42790 : 285.0) Encodes a peroxisomal citrate synthase that is expressed throughout seedling and shoot development.; citrate synthase 3 (CSY3); FUNCTIONS IN: citrate (SI)-synthase activity; INVOLVED IN: fatty acid beta-oxidation, tricarboxylic acid cycle; LOCATED IN: peroxisome; EXPRESSED IN: 23 plant structures; EXPRESSED DURING: 15 growth stages; CONTAINS InterPro DOMAIN/s: Citrate synthas…
Contig9312	-8.97348	-9.8406	'not assigned.unknown'	' no hits & (original description: Contig9312 Contig9312)'
Contig9384	-6.14281	-10.3781	'stress.abiotic.drought/salt'	'(loc_os04g57890.1 : 170.0) no description available & (at1g34130 : 168.0) Encodes homolog of yeast STT3, a subunit of oligosaccharyltransferase.; staurosporin and temperature sensitive 3-like b (STT3B); FUNCTIONS IN: oligosaccharyl transferase activity; INVOLVED IN: protein amino acid glycosylation; LOCATED IN: endoplasmic reticulum, plasma membrane, membrane; EXPRESSED IN: 24 plant structures; …
Contig9413	-6.30662	-10.0747	'protein.targeting.secretory pathway.unspecified'	'(chl4|525465 : 125.0) no description available & (at1g60970 : 117.0) SNARE-like superfamily protein; INVOLVED IN: intracellular protein transport, transport; LOCATED IN: clathrin vesicle coat; EXPRESSED IN: leaf whorl, sperm cell, pedicel; EXPRESSED DURING: 4 anthesis; CONTAINS InterPro DOMAIN/s: Longin-like (InterPro:IPR011012); BEST Arabidopsis thaliana protein match is: SNARE-like superfamily…
Contig9415	5.43964	9.87778	'not assigned.unknown'	' no hits & (original description: Contig9415 Contig9415)'
Contig9450	5.61112	3.3021	'protein.folding'	'(at3g20050 : 243.0) Encodes a putative cytoplasmic chaperonin that is similar to mouse Tcp-1 (t complex polypeptide 1).; T-complex protein 1 alpha subunit (TCP-1); FUNCTIONS IN: unfolded protein binding, ATP binding; INVOLVED IN: protein folding, cellular protein metabolic process; LOCATED IN: cellular_component unknown; EXPRESSED IN: 24 plant structures; EXPRESSED DURING: 13 growth stages; CONT…
Contig9453	-5.15488	-7.67881	'not assigned.unknown'	' no hits & (original description: Contig9453 Contig9453)'
Contig9456	-7.64023	-9.7303	'not assigned.unknown'	'(ipr006068 : 73.21272) ATPase, P-type cation-transporter, C-terminal & (reliability: 100.0) & (original description: Contig9456 Contig9456)'
Contig9461	-8.1538	-11.2736	'not assigned.unknown'	' no hits & (original description: Contig9461 Contig9461)'
Contig9473	-6.08274	-8.99318	'not assigned.unknown'	' no hits & (original description: Contig9473 Contig9473)'
Contig9484	-5.8093	-9.76932	'not assigned.unknown'	' no hits & (original description: Contig9484 Contig9484)'
Contig9517	-6.11776	-10.3396	'misc.nitrilases, *nitrile lyases, berberine bridge enzymes, reticuline oxidases, troponine reductases'	'(at1g63380 : 63.5) NAD(P)-binding Rossmann-fold superfamily protein; FUNCTIONS IN: oxidoreductase activity, binding, catalytic activity; INVOLVED IN: oxidation reduction, metabolic process; LOCATED IN: cellular_component unknown; CONTAINS InterPro DOMAIN/s: Short-chain dehydrogenase/reductase, conserved site (InterPro:IPR020904), NAD(P)-binding domain (InterPro:IPR016040), Polyketide synthase/Fa…
Contig9537	-5.32229	-10.5266	'not assigned.unknown'	' no hits & (original description: Contig9537 Contig9537)'
Contig9545	-8.89504	-11.2985	'transport.sugars.sucrose'	'(q2qli1|sut2_orysa : 208.0) Sucrose transport protein 2 (Sucrose permease 2) (Sucrose-proton symporter 2) (Sucrose transporter 2) (SUC4-like protein) - Oryza sativa (Rice) & (loc_os12g44380.2 : 208.0) no description available & (at5g06170 : 204.0) sucrose symporter with hight affinity for sucrose (K0.5=0.066 +/- 0.025mM), that can also transport a wide range of glucosides.; sucrose-proton sympor…
Contig9552	-7.96241	-11.4391	'not assigned.unknown'	'(gnl|cdd|38301 : 51.2) no description available & (reliability: 100.0) & (original description: Contig9552 Contig9552)'
Contig9559	5.85528	2.37059	'signalling.G-proteins'	'(ipr013753 : 103.616325) no description available & (p40392|ric1_orysa : 97.4) Ras-related protein RIC1 - Oryza sativa (Rice) & (loc_os01g37800.1 : 97.4) no description available & (at5g59840 : 94.0) Ras-related small GTP-binding family protein; FUNCTIONS IN: GTP binding; INVOLVED IN: protein transport, small GTPase mediated signal transduction; LOCATED IN: plasma membrane; EXPRESSED IN: 23 plan…
Contig9561	-5.88609	-9.39438	'not assigned.unknown'	' no hits & (original description: Contig9561 Contig9561)'
Contig9594	-7.10355	-9.54464	'not assigned.unknown'	' no hits & (original description: Contig9594 Contig9594)'
Contig9595	5.51575	11.4937	'misc.UDP glucosyl and glucoronyl transferases'	'(at3g57630 : 54.7) exostosin family protein; FUNCTIONS IN: catalytic activity; LOCATED IN: endomembrane system, membrane; EXPRESSED IN: 21 plant structures; EXPRESSED DURING: 13 growth stages; CONTAINS InterPro DOMAIN/s: Exostosin-like (InterPro:IPR004263), EGF-like (InterPro:IPR006210); BEST Arabidopsis thaliana protein match is: FRA8 homolog (TAIR:AT5G22940.1); Has 35333 Blast hits to 34131 pr…
Contig9599	-7.73225	-10.1994	'not assigned.unknown'	' no hits & (original description: Contig9599 Contig9599)'
Contig9606	6.36879	10.2025	'signalling.in sugar and nutrient physiology.pyruvate dehydrogenase kinase'	'(at3g06483 : 105.0) Pyruvate dehydrogenase kinase (PDK) specifically phosphorylates the E1&#945; subunit of the pyruvate dehydrogenase complex (PDC) on a Ser residue using ATP as a phosphate donor. PDK is a unique type of protein kinase having a His-kinase-like sequence but Ser-kinase activity. Site-directed mutagenesis and structural analysis indicate that PDK belongs to the GHKL superfamily.; …
Contig9613	5.95705	10.23	'not assigned.unknown'	'(gnl|cdd|36433 : 59.7) no description available & (ipr006068 : 56.97684) ATPase, P-type cation-transporter, C-terminal & (reliability: 100.0) & (original description: Contig9613 Contig9613)'
Contig9614	5.86318	8.29974	'not assigned.unknown'	'(ipr023298 : 58.506237) ATPase, P-type, transmembrane domain & (gnl|cdd|38301 : 53.1) no description available & (reliability: 100.0) & (original description: Contig9614 Contig9614)'
Contig9660	6.50974	8.16407	'misc.gluco-, galacto- and mannosidases.alpha-mannosidase'	'(at5g13980 : 63.2) Glycosyl hydrolase family 38 protein; FUNCTIONS IN: in 6 functions; INVOLVED IN: mannose metabolic process, carbohydrate metabolic process; LOCATED IN: apoplast, cell wall, plasma membrane, vacuole, plant-type cell wall; EXPRESSED IN: 25 plant structures; EXPRESSED DURING: 13 growth stages; CONTAINS InterPro DOMAIN/s: Glycoside hydrolase-type carbohydrate-binding (InterPro:IPR…
Contig9669	-7.47354	-9.6265	'cell.cycle'	'(loc_os01g72790.1 : 85.9) no description available & (at5g10270 : 83.2) Encodes CDKC;1, part of a CDKC kinase complex that is targeted by Cauliflower mosaic virus (CaMV) for transcriptional activation of viral genes. Also regulates plant growth and development.; cyclin-dependent kinase C;1 (CDKC;1); FUNCTIONS IN: kinase activity; INVOLVED IN: response to virus, leaf development; LOCATED IN: cyto…
Contig9684	-5.43006	-7.05688	'not assigned.unknown'	' no hits & (original description: Contig9684 Contig9684)'
Contig9712	7.41264	10.1271	'not assigned.unknown'	' no hits & (original description: Contig9712 Contig9712)'
Contig9736	-6.48437	-9.18567	'not assigned.unknown'	' no hits & (original description: Contig9736 Contig9736)'
Contig9747	-7.99931	-10.3104	'not assigned.unknown'	' no hits & (original description: Contig9747 Contig9747)'
Contig9763	-6.02166	-9.76129	'protein.degradation.ubiquitin.proteasom'	'(q41365|prs7_spiol : 245.0) 26S protease regulatory subunit 7 (26S proteasome subunit 7) (26S proteasome AAA-ATPase subunit RPT1) (Regulatory particle triple-A ATPase subunit 1) - Spinacia oleracea (Spinach) & (loc_os06g09290.1 : 245.0) no description available & (at1g53750 : 243.0) 26S proteasome AAA-ATPase subunit RPT1a (RPT1a) mRNA,; regulatory particle triple-A 1A (RPT1A); FUNCTIONS IN: ATPa…
Contig9827	-8.11584	-10.248	'not assigned.unknown'	' no hits & (original description: Contig9827 Contig9827)'
Contig9844	-8.52246	-11.2327	'protein.synthesis.ribosomal protein.eukaryotic.60S subunit.L24'	'(o65743|rl24_cicar : 74.3) 60S ribosomal protein L24 - Cicer arietinum (Chickpea) (Garbanzo) & (chl4|519552 : 73.9) no description available & (at3g53020 : 73.6) RPL24B encodes ribosomal protein L24, homolog of cytosolic RPL24, found in archaea and higher eukaryotes. Arabidopsis has two RPL24 homologs, RPL24A (AT2G36620) and RPL24B. Mutants showed defects in apical-basal gynoecium patterning sim…
Contig9847	-7.45767	-8.01629	'not assigned.no ontology'	'(at5g19820 : 179.0) embryo defective 2734 (emb2734); FUNCTIONS IN: lyase activity, binding; INVOLVED IN: embryo development ending in seed dormancy; LOCATED IN: cell wall, phycobilisome; EXPRESSED IN: 23 plant structures; EXPRESSED DURING: 14 growth stages; CONTAINS InterPro DOMAIN/s: HEAT (InterPro:IPR000357), Armadillo-like helical (InterPro:IPR011989), HEAT, type 2 (InterPro:IPR021133), Armad…
Contig9882	6.15229	8.61379	'not assigned.unknown'	' no hits & (original description: Contig9882 Contig9882)'
Contig9887	6.33613	1.92995	'not assigned.unknown'	'(gnl|cdd|36433 : 50.0) no description available & (reliability: 100.0) & (original description: Contig9887 Contig9887)'
Contig9892	-6.57343	-8.20947	'not assigned.unknown'	' no hits & (original description: Contig9892 Contig9892)'
Contig9893	-7.7228	-10.8628	'protein.synthesis.initiation'	'(loc_os03g18510.1 : 86.3) no description available & (at2g40290 : 84.3) Eukaryotic translation initiation factor 2 subunit 1; FUNCTIONS IN: RNA binding, translation initiation factor activity; INVOLVED IN: translation; EXPRESSED IN: 22 plant structures; EXPRESSED DURING: 13 growth stages; CONTAINS InterPro DOMAIN/s: Nucleic acid-binding, OB-fold-like (InterPro:IPR016027), Nucleic acid-binding, O…
Contig9897	-6.66931	-11.1073	'lipid metabolism.'exotics' (steroids, squalene etc).sphingolipids.serine C-palmitoyltransferase'	'(loc_os11g31640.1 : 127.0) no description available & (chl4|525784 : 120.0) no description available & (at5g23670 : 116.0) Encodes the LCB2 subunit of serine palmitoyltransferase, an enzyme involved in sphingosine biosynthesis. The protein is localized to the endoplasmic reticulum.; long chain base2 (LCB2); CONTAINS InterPro DOMAIN/s: Aminotransferase, class I/classII (InterPro:IPR004839), Pyrid…
Contig9900	-9.12945	-9.46689	'protein.degradation.ubiquitin.proteasom'	'(at1g56450 : 72.8) 20S proteasome beta subunit PBG1 (PBG1) mRNA, complete cds; 20S proteasome beta subunit G1 (PBG1); FUNCTIONS IN: peptidase activity, endopeptidase activity, threonine-type endopeptidase activity; INVOLVED IN: response to cadmium ion, response to salt stress, ubiquitin-dependent protein catabolic process; LOCATED IN: proteasome core complex, proteasome complex, cytosolic riboso…
Contig9922	-5.48644	-10.6628	'not assigned.unknown'	' no hits & (original description: Contig9922 Contig9922)'
Contig9935	-6.79839	-11.18	'protein.degradation.cysteine protease'	'(loc_os12g17540.1 : 120.0) no description available & (q10717|cysp2_maize : 116.0) Cysteine proteinase 2 precursor (EC 3.4.22.-) - Zea mays (Maize) & (at5g60360 : 115.0) Encodes a senescence-associated thiol protease.; aleurain-like protease (ALP); CONTAINS InterPro DOMAIN/s: Peptidase C1A, papain (InterPro:IPR013128), Proteinase inhibitor I29, cathepsin propeptide (InterPro:IPR013201), Peptidas…
Contig9950	-7.36984	-8.58416	'cell.vesicle transport'	'(loc_os07g10150.1 : 94.0) no description available & (chl4|524114 : 92.4) no description available & (at4g34450 : 89.0) coatomer gamma-2 subunit, putative / gamma-2 coat protein, putative / gamma-2 COP, putative; FUNCTIONS IN: clathrin binding, structural molecule activity, binding; INVOLVED IN: intracellular protein transport, vesicle-mediated transport; LOCATED IN: chloroplast, membrane; EXPRE…
Contig9957	6.34196	1.84227	'not assigned.unknown'	'(gnl|cdd|36433 : 51.2) no description available & (reliability: 100.0) & (original description: Contig9957 Contig9957)'
Contig9959	-6.37207	-10.5541	'protein.synthesis.ribosomal protein.eukaryotic.60S subunit.L32'	'(at4g18100 : 145.0) Ribosomal protein L32e; FUNCTIONS IN: structural constituent of ribosome; INVOLVED IN: translation, ribosome biogenesis; LOCATED IN: cytosolic ribosome, ribosome, cytosolic large ribosomal subunit, nucleolus; EXPRESSED IN: callus, pollen tube, leaf; CONTAINS InterPro DOMAIN/s: Ribosomal protein L32e (InterPro:IPR001515), Ribosomal protein L32e, conserved site (InterPro:IPR018…
Contig9966	-7.66737	-10.7251	'not assigned.unknown'	' no hits & (original description: Contig9966 Contig9966)'
Contig9967	-5.9296	-9.89408	'lipid metabolism.FA synthesis and FA elongation.long chain fatty acid CoA ligase'	'(loc_os12g04990.3 : 132.0) no description available & (at5g27600 : 130.0) Encode peroxisomal long-chain acyl-CoA synthetase. Activates fatty acids for further metabolism. Interacts with PEX5.; long-chain acyl-CoA synthetase 7 (LACS7); FUNCTIONS IN: protein binding, long-chain fatty acid-CoA ligase activity; INVOLVED IN: response to salt stress, long-chain fatty acid metabolic process, response t…
Contig9978	6.18694	11.3743	'redox.ascorbate and glutathione.ascorbate'	'(chl4|519823 : 96.3) no description available & (p0c0l1|apx6_orysa : 53.5) Probable L-ascorbate peroxidase 6, chloroplast precursor (EC 1.11.1.11) (OsAPx06) - Oryza sativa (Rice) & (loc_os12g07820.1 : 53.5) no description available & (at4g08390 : 52.0) Encodes a chloroplastic stromal ascorbate peroxidase sAPX. Ascorbate peroxidases are enzymes that scavenge hydrogen peroxide in plant cells. Eigh…
Contig10014	-6.35982	-10.9825	'protein.synthesis.ribosomal protein.eukaryotic.40S subunit.S21'	'(at5g27700 : 68.6) Ribosomal protein S21e ; FUNCTIONS IN: structural constituent of ribosome; INVOLVED IN: translation, ribosome biogenesis; LOCATED IN: cytosolic small ribosomal subunit, ribosome; EXPRESSED IN: 24 plant structures; EXPRESSED DURING: 13 growth stages; CONTAINS InterPro DOMAIN/s: Ribosomal protein S21e, conserved site (InterPro:IPR018279), Ribosomal protein S21e (InterPro:IPR0019…
Contig10015	-9.45864	-11.6401	'not assigned.unknown'	' no hits & (original description: Contig10015 Contig10015)'
Contig10033	-7.70408	-11.0062	'not assigned.unknown'	' no hits & (original description: Contig10033 Contig10033)'
Contig10094	-7.22	-9.43806	'not assigned.unknown'	'(gnl|cdd|38301 : 55.4) no description available & (reliability: 100.0) & (original description: Contig10094 Contig10094)'
Contig10100	-6.63957	-11.0851	'protein.synthesis.ribosome biogenesis.Pre-rRNA processing and modifications.DExD-box helicases'	'(loc_os03g36930.1 : 82.4) no description available & (chl4|523861 : 82.4) no description available & (at3g19760 : 81.6) Encodes an RNA helicase that may be a component of the Exon Junction Complex. Subcellular localization is modulated by stress. Under normal conditions it is localized to the nuceloplasm but under hyopoxic conditions it localizes to the nucleolus and splicing speckles.; eukaryot…
Contig10104	6.39266	2.2313	'mitochondrial electron transport / ATP synthesis.F1-ATPase'	'(p26854|atpam_marpo : 600.0) ATP synthase subunit alpha, mitochondrial (EC 3.6.3.14) - Marchantia polymorpha (Liverwort) & (at2g07698 : 591.0) ATPase, F1 complex, alpha subunit protein; FUNCTIONS IN: hydrogen ion transporting ATP synthase activity, rotational mechanism, poly(U) RNA binding, zinc ion binding; INVOLVED IN: proton transport, ATP metabolic process, ATP synthesis coupled proton trans…
Contig10108	7.80245	3.03123	'DNA.synthesis/chromatin structure.histone.core.H2A'	'(q8h7y8|h2av1_orysa : 199.0) Probable histone H2A variant 1 - Oryza sativa (Rice) & (loc_os03g06670.1 : 199.0) no description available & (at1g52740 : 193.0) Encodes HTA9, a histone H2A protein.; histone H2A protein 9 (HTA9); FUNCTIONS IN: DNA binding; INVOLVED IN: detection of temperature stimulus, defense response to bacterium, regulation of flower development; LOCATED IN: vacuole; EXPRESSED I…
Contig10115	-5.77463	-10.3317	'not assigned.unknown'	' no hits & (original description: Contig10115 Contig10115)'
Contig10122	-7.74839	-10.8236	'not assigned.unknown'	' no hits & (original description: Contig10122 Contig10122)'
Contig10124	-5.79423	-9.65663	'DNA.synthesis/chromatin structure'	'(at1g50840 : 248.0) DNA Polymerase gamma2. Dual targeting to mitochondria and plastids due to alternative translation initiation.; polymerase gamma 2 (POLGAMMA2); FUNCTIONS IN: DNA binding, DNA-directed DNA polymerase activity; INVOLVED IN: DNA replication, nucleobase, nucleoside, nucleotide and nucleic acid metabolic process; LOCATED IN: mitochondrion, chloroplast; EXPRESSED IN: 21 plant struct…
Contig10133	6.79803	11.7581	'RNA.regulation of transcription.unclassified'	'(loc_os07g42500.1 : 107.0) no description available & (at1g29800 : 101.0) RING/FYVE/PHD-type zinc finger family protein; CONTAINS InterPro DOMAIN/s: Zinc finger, FYVE-type (InterPro:IPR000306), Zinc finger, FYVE-related (InterPro:IPR017455), Zinc finger, FYVE/PHD-type (InterPro:IPR011011), Ysc84 actin-binding domain (InterPro:IPR007461); BEST Arabidopsis thaliana protein match is: RING/FYVE/PHD-…
Contig10138	-7.85961	-10.2251	'RNA.processing.RNA helicase'	'(loc_os07g10250.1 : 141.0) no description available & (at2g42520 : 140.0) P-loop containing nucleoside triphosphate hydrolases superfamily protein; FUNCTIONS IN: helicase activity, nucleic acid binding, ATP binding, ATP-dependent helicase activity; LOCATED IN: peroxisome; EXPRESSED IN: 24 plant structures; EXPRESSED DURING: 15 growth stages; CONTAINS InterPro DOMAIN/s: RNA helicase, DEAD-box typ…
Contig10150	8.82573	11.561	'protein.synthesis.ribosomal protein.eukaryotic.60S subunit.L8'	'(at2g18020 : 330.0) embryo defective 2296 (EMB2296); FUNCTIONS IN: structural constituent of ribosome, protein binding; INVOLVED IN: translation, embryo development ending in seed dormancy; LOCATED IN: in 7 components; EXPRESSED IN: male gametophyte, guard cell, cultured cell; EXPRESSED DURING: L mature pollen stage, M germinated pollen stage; CONTAINS InterPro DOMAIN/s: Nucleic acid-binding, OB…
Contig10163	8.26987	11.42	'mitochondrial electron transport / ATP synthesis.F1-ATPase'	'(at2g33040 : 126.0) gamma subunit of Mt ATP synthase (ATP3); FUNCTIONS IN: zinc ion binding; INVOLVED IN: proton transport, ATP synthesis coupled proton transport; LOCATED IN: in 7 components; EXPRESSED IN: 27 plant structures; EXPRESSED DURING: 17 growth stages; CONTAINS InterPro DOMAIN/s: ATPase, F1 complex, gamma subunit (InterPro:IPR000131); BEST Arabidopsis thaliana protein match is: ATPase…
Contig10176	-7.88805	-10.4397	'not assigned.unknown'	' no hits & (original description: Contig10176 Contig10176)'
Contig10179	-6.57299	-11.4249	'not assigned.unknown'	'(loc_os04g30430.1 : 50.8) no description available & (reliability: 100.0) & (original description: Contig10179 Contig10179)'
Contig10190	7.99897	8.66668	'not assigned.unknown'	'(gnl|cdd|36433 : 53.9) no description available & (reliability: 100.0) & (original description: Contig10190 Contig10190)'
Contig10195	6.12413	9.5463	'not assigned.unknown'	'(gnl|cdd|36433 : 51.2) no description available & (reliability: 100.0) & (original description: Contig10195 Contig10195)'
Contig10197	6.00211	9.86424	'lipid metabolism.Phospholipid synthesis.choline kinase'	'(loc_os01g08760.1 : 95.1) no description available & (at1g74320 : 93.6) encodes a choline kinase, whose expression is induced by high salt and mannitol.; Protein kinase superfamily protein; CONTAINS InterPro DOMAIN/s: Choline/ethanolamine kinase (InterPro:IPR002573), Protein kinase-like domain (InterPro:IPR011009); BEST Arabidopsis thaliana protein match is: Protein kinase superfamily protein (T…
Contig10211	-4.99619	-9.74462	'not assigned.unknown'	' no hits & (original description: Contig10211 Contig10211)'
Contig10216	6.15166	7.95629	'not assigned.unknown'	' no hits & (original description: Contig10216 Contig10216)'
Contig10219	7.80671	9.57664	'not assigned.unknown'	'(gnl|cdd|36433 : 50.0) no description available & (reliability: 100.0) & (original description: Contig10219 Contig10219)'
Contig10238	-7.9885	-10.9531	'not assigned.unknown'	' no hits & (original description: Contig10238 Contig10238)'
Contig10245	-8.07867	-10.3681	'protein.synthesis.elongation'	'(loc_os01g02720.1 : 149.0) no description available & (at5g10630 : 144.0) Translation elongation factor EF1A/initiation factor IF2gamma family protein; FUNCTIONS IN: GTP binding, translation elongation factor activity, GTPase activity, zinc ion binding; INVOLVED IN: biological_process unknown; LOCATED IN: intracellular; EXPRESSED IN: 24 plant structures; EXPRESSED DURING: 14 growth stages; CONTA…
Contig10260	-8.7155	-8.8336	'not assigned.unknown'	' no hits & (original description: Contig10260 Contig10260)'
Contig10269	-8.98765	-9.57509	'not assigned.unknown'	' no hits & (original description: Contig10269 Contig10269)'
Contig10270	-6.18108	-11.1843	'protein.synthesis.ribosomal protein.eukaryotic.60S subunit.L28'	'(at4g29410 : 63.5) Ribosomal L28e protein family; FUNCTIONS IN: structural constituent of ribosome; INVOLVED IN: translation, ribosome biogenesis; LOCATED IN: ribosome, cytosolic large ribosomal subunit, plasma membrane; EXPRESSED IN: 23 plant structures; EXPRESSED DURING: 13 growth stages; CONTAINS InterPro DOMAIN/s: Ribosomal protein L28e (InterPro:IPR002672); BEST Arabidopsis thaliana protein…
Contig10272	-5.92871	-9.92641	'protein.synthesis.initiation'	'(at1g76820 : 199.0) eukaryotic translation initiation factor 2 (eIF-2) family protein; FUNCTIONS IN: GTP binding, GTPase activity; INVOLVED IN: biological_process unknown; LOCATED IN: cellular_component unknown; EXPRESSED IN: sperm cell, male gametophyte; EXPRESSED DURING: M germinated pollen stage; CONTAINS InterPro DOMAIN/s: Small GTP-binding protein (InterPro:IPR005225), Translation elongatio…
Contig10274	-6.06645	-10.4732	'cell.vesicle transport'	'(at1g62020 : 153.0) Coatomer, alpha subunit; FUNCTIONS IN: structural molecule activity, transporter activity; INVOLVED IN: intracellular protein transport, vesicle-mediated transport, ER to Golgi vesicle-mediated transport; LOCATED IN: COPI vesicle coat, plasma membrane, CUL4 RING ubiquitin ligase complex, membrane; EXPRESSED IN: 25 plant structures; EXPRESSED DURING: 14 growth stages; CONTAINS…
Contig10291	-5.96343	-9.03642	'protein.postranslational modification'	'(at2g27210 : 190.0) BRI1 suppressor 1 (BSU1)-like 3 (BSL3); FUNCTIONS IN: hydrolase activity, manganese ion binding, protein serine/threonine phosphatase activity, iron ion binding, phosphoprotein phosphatase activity; INVOLVED IN: biological_process unknown; LOCATED IN: cytosol; EXPRESSED IN: guard cell; CONTAINS InterPro DOMAIN/s: Serine/threonine protein phosphatase, BSU1 (InterPro:IPR012391)…
Contig10293	-6.79042	-9.41254	'protein.folding'	'(chl4|510098 : 288.0) no description available & (at5g26360 : 278.0) TCP-1/cpn60 chaperonin family protein; FUNCTIONS IN: unfolded protein binding, ATP binding; INVOLVED IN: protein folding, cellular protein metabolic process; EXPRESSED IN: 22 plant structures; EXPRESSED DURING: 13 growth stages; CONTAINS InterPro DOMAIN/s: Chaperonin Cpn60/TCP-1 (InterPro:IPR002423), Chaperone, tailless complex…
Contig10299	7.62308	8.1969	'not assigned.unknown'	' no hits & (original description: Contig10299 Contig10299)'
Contig10300	7.05392	11.3052	'not assigned.unknown'	' no hits & (original description: Contig10300 Contig10300)'
Contig10304	-6.99904	-9.67594	'signalling.G-proteins'	'(at3g51290 : 171.0) FUNCTIONS IN: GTP binding; INVOLVED IN: protein transport, small GTPase mediated signal transduction; LOCATED IN: intracellular; EXPRESSED IN: 17 plant structures; EXPRESSED DURING: 11 growth stages; CONTAINS InterPro DOMAIN/s: Protein of unknown function DUF630 (InterPro:IPR006868), Protein of unknown function DUF632 (InterPro:IPR006867), Ras (InterPro:IPR013753), Ras small …
Contig10309	7.26701	10.0784	'RNA.regulation of transcription.unclassified'	'(chl4|522673 : 131.0) no description available & (loc_os05g01310.3 : 93.6) no description available & (at2g03430 : 90.1) Ankyrin repeat family protein; INVOLVED IN: biological_process unknown; LOCATED IN: cell wall; EXPRESSED IN: 25 plant structures; EXPRESSED DURING: 13 growth stages; CONTAINS InterPro DOMAIN/s: Ankyrin repeat-containing domain (InterPro:IPR020683), Ankyrin repeat (InterPro:IPR…
Contig10328	-7.23893	-9.66972	'TCA / org transformation.TCA.aconitase'	'(loc_os03g04410.1 : 207.0) no description available & (at4g35830 : 206.0) Encodes an aconitase that can catalyze the conversion of citrate to isocitrate through a cis-aconitate intermediate, indicating that it may participate in the TCA cycle and other primary metabolic pathways. The protein is believed to accumulate in the mitochondria and the cytosol. It affects CSD2 (At2g28190 - a superoxide …
Contig10330	10.3545	9.25401	'protein.synthesis.ribosomal protein.eukaryotic.40S subunit.S7'	'(chl4|512819 : 146.0) no description available & (q9xet4|rs7_secce : 142.0) 40S ribosomal protein S7 - Secale cereale (Rye) & (at5g16130 : 140.0) Ribosomal protein S7e family protein; FUNCTIONS IN: structural constituent of ribosome; INVOLVED IN: translation; LOCATED IN: cytosolic small ribosomal subunit, cytosolic ribosome, nucleolus, plasma membrane, membrane; EXPRESSED IN: 22 plant structures…
Contig10341	8.22258	2.57202	'not assigned.unknown'	'(gnl|cdd|38301 : 51.5) no description available & (reliability: 100.0) & (original description: Contig10341 Contig10341)'
Contig10352	5.03487	11.2796	'signalling.calcium'	'(gnl|cdd|36433 : 64.3) no description available & (loc_os03g03830.1 : 62.0) no description available & (at1g21630 : 58.9) Calcium-binding EF hand family protein; FUNCTIONS IN: calcium ion binding; LOCATED IN: cytosol; EXPRESSED IN: 24 plant structures; EXPRESSED DURING: 15 growth stages; CONTAINS InterPro DOMAIN/s: EF-HAND 2 (InterPro:IPR018249), EPS15 homology (EH) (InterPro:IPR000261), Calcium…
Contig10353	-9.71905	-10.5719	'RNA.processing'	'(loc_os02g03440.1 : 145.0) no description available & (at4g30330 : 141.0) Small nuclear ribonucleoprotein family protein; CONTAINS InterPro DOMAIN/s: Like-Sm ribonucleoprotein (LSM) domain (InterPro:IPR001163), Like-Sm ribonucleoprotein (LSM) domain, eukaryotic/archaea-type (InterPro:IPR006649), Like-Sm ribonucleoprotein (LSM)-related domain (InterPro:IPR010920); BEST Arabidopsis thaliana protei…
Contig10356	-9.58555	-11.0827	'not assigned.unknown'	' no hits & (original description: Contig10356 Contig10356)'
Contig10368	-2.49132	-1.82114	'stress.biotic'	'(loc_os12g37740.1 : 218.0) no description available & (at3g07040 : 75.1) Contains an N-terminal tripartite nucleotide binding site and a C-terminal tandem array of leucine-rich repeats. Confers resistance to Pseudomonas syringae strains that carry the avirulence genes avrB and avrRpm1.; RESISTANCE TO P. SYRINGAE PV MACULICOLA 1 (RPM1); FUNCTIONS IN: protein binding, nucleotide binding; INVOLVED …
Contig10382	-8.80463	-9.72541	'RNA.RNA binding'	'(chl4|517596 : 88.6) no description available & (loc_os01g55170.1 : 81.3) no description available & (at5g46250 : 79.3) RNA-binding protein; FUNCTIONS IN: RNA binding, nucleotide binding, nucleic acid binding; INVOLVED IN: RNA processing; LOCATED IN: ribonucleoprotein complex, nucleus; EXPRESSED IN: 24 plant structures; EXPRESSED DURING: 15 growth stages; CONTAINS InterPro DOMAIN/s: Winged helix…
Contig10392	-7.82635	-10.0463	'protein.folding'	'(loc_os08g25090.2 : 117.0) no description available & (at4g26780 : 114.0) unknown function; AR192; FUNCTIONS IN: copper ion binding; INVOLVED IN: protein folding, protein import into mitochondrial matrix; LOCATED IN: mitochondrion; EXPRESSED IN: 22 plant structures; EXPRESSED DURING: 13 growth stages; CONTAINS InterPro DOMAIN/s: GrpE nucleotide exchange factor (InterPro:IPR000740), GrpE nucleoti…
Contig10406	-6.3173	-10.1568	'RNA.processing'	'(chl4|518487 : 173.0) no description available & (loc_os05g08360.1 : 167.0) no description available & (at4g25630 : 164.0) encodes a fibrillarin, a key nucleolar protein in eukaryotes which associates with box C/D small nucleolar RNAs (snoRNAs) directing 2'-O-ribose methylation of the rRNA. This gene also encodes a novel box C/D snoRNA, U60.2f in its fifth intron that accumulates in seedlings an…
Contig10424	-9.69845	-9.87414	'protein.synthesis.ribosomal protein.eukaryotic.60S subunit.L7A'	'(chl4|522804 : 157.0) no description available & (at5g20160 : 156.0) Ribosomal protein L7Ae/L30e/S12e/Gadd45 family protein; FUNCTIONS IN: RNA binding; EXPRESSED IN: 22 plant structures; EXPRESSED DURING: 13 growth stages; CONTAINS InterPro DOMAIN/s: H/ACA ribonucleoprotein complex, subunit Nhp2, eukaryote (InterPro:IPR002415), Ribosomal protein L7Ae/L30e/S12e/Gadd45 (InterPro:IPR004038); BEST A…
Contig10427	-6.52407	-9.18079	'not assigned.unknown'	'(gnl|cdd|36433 : 59.3) no description available & (reliability: 100.0) & (original description: Contig10427 Contig10427)'
Contig10432	-5.87243	-10.0124	'not assigned.unknown'	' no hits & (original description: Contig10432 Contig10432)'
Contig10439	-7.3386	-8.25343	'not assigned.unknown'	' no hits & (original description: Contig10439 Contig10439)'
Contig10441	-9.43377	-11.7242	'protein.synthesis.elongation'	'(chl4|523112 : 229.0) no description available & (p29521|ef1a1_dauca : 162.0) Elongation factor 1-alpha (EF-1-alpha) - Daucus carota (Carrot) & (at5g60390 : 159.0) GTP binding Elongation factor Tu family protein; FUNCTIONS IN: calmodulin binding, translation elongation factor activity; INVOLVED IN: translational elongation; LOCATED IN: mitochondrion, nucleus, cytoplasm; EXPRESSED IN: cotyledon, …
Contig10452	-6.19653	-9.99068	'development.unspecified'	'(chl4|513332 : 162.0) no description available & (at5g58230 : 157.0) Encodes a WD-40 repeat containing protein that functions in chromatin assembly as part of the CAF1 and FIE complex. Mutants exhibit parthenogenetic development that includes proliferation of unfertilized endosperm and embryos. In heterozygous plants 50% of embryos abort. Of the aborted embryos the early aborted class are homozy…
Contig10471	8.91401	8.8842	'stress.abiotic.heat'	'(at5g25530 : 71.6) DNAJ heat shock family protein; FUNCTIONS IN: unfolded protein binding, heat shock protein binding; INVOLVED IN: protein folding; LOCATED IN: cellular_component unknown; EXPRESSED IN: petal, male gametophyte, flower, pollen tube; EXPRESSED DURING: L mature pollen stage, M germinated pollen stage, 4 anthesis, petal differentiation and expansion stage; CONTAINS InterPro DOMAIN/s…
Contig10478	-8.82241	-10.5567	'not assigned.unknown'	'(gnl|cdd|38301 : 55.8) no description available & (reliability: 100.0) & (original description: Contig10478 Contig10478)'
Contig10497	-6.3416	-9.951	'secondary metabolism.phenylpropanoids.lignin biosynthesis.HCT'	'(loc_os08g43040.2 : 124.0) no description available & (at5g48930 : 86.3) At5g48930 has been shown to encode for the hydroxycinnamoyl-Coenzyme A shikimate/quinate hydroxycinnamoyltransferase (HCT) both synthesizing and catabolizing the hydroxycinnamoylesters (coumaroyl/caffeoyl shikimate and quinate) involved in the phenylpropanoid pathway. Influence on the accumulation of flavonoids which in tur…
Contig10501	-6.21188	-11.2548	'protein.synthesis.ribosomal protein.eukaryotic.60S subunit.L15'	'(loc_os05g19370.1 : 174.0) no description available & (o82528|rl15_pethy : 171.0) 60S ribosomal protein L15 - Petunia hybrida (Petunia) & (at4g16720 : 165.0) Ribosomal protein L23/L15e family protein; FUNCTIONS IN: structural constituent of ribosome; INVOLVED IN: translation; LOCATED IN: cytosolic ribosome, ribosome, cytosolic large ribosomal subunit, plasma membrane; EXPRESSED IN: 23 plant stru…
Contig10502	-8.0368	-8.56966
Contig10527	-6.93735	-10.4901	'not assigned.unknown'	'(gnl|cdd|38301 : 51.9) no description available & (reliability: 100.0) & (original description: Contig10527 Contig10527)'
Contig10534	-7.58408	-7.7812	'protein.targeting.secretory pathway.vacuole'	'(loc_os05g51570.1 : 224.0) no description available & (at3g20210 : 217.0) Encodes a vacuolar processing enzyme with caspase-1-like activity that is specifically expressed in inner integument of developing seeds. Mutants display abnormal seed coat development. It is speculated to be involved in cell death of limited cell layers, the purpose of which is to form a seed coat.; delta vacuolar process…
Contig10536	-8.51861	-10.8149	'not assigned.unknown'	' no hits & (original description: Contig10536 Contig10536)'
Contig10547	8.37286	11.2818	'not assigned.unknown'	'(gnl|cdd|36433 : 50.4) no description available & (reliability: 100.0) & (original description: Contig10547 Contig10547)'
Contig10554	6.55264	2.23902	'cell.organisation'	'(loc_os02g38340.1 : 81.6) no description available & (at1g13180 : 74.7) Mutant has defect in trichome cell expansion and actin organization resulting in a distorted trichome phenotype.; DISTORTED TRICHOMES 1 (DIS1); FUNCTIONS IN: actin binding, structural constituent of cytoskeleton, ATP binding; INVOLVED IN: actin filament organization, multidimensional cell growth, cell morphogenesis, trichome…
Contig10556	-6.40753	-9.33408	'stress.abiotic.heat'	'(q943e6|hsp12_orysa : 92.4) 16.9 kDa class I heat shock protein 2 - Oryza sativa (Rice) & (loc_os01g04380.1 : 92.4) no description available & (chl4|524319 : 90.5) no description available & (at5g59720 : 89.0) encodes a low molecular weight heat shock protein that contains the heat shock element in the promoter region. Expression is induced in response to heat shock.; heat shock protein 18.2 (HS…
Contig10558	-5.65293	-9.91792	'protein.folding'	'(chl4|524078 : 114.0) no description available & (p29185|ch61_maize : 110.0) Chaperonin CPN60-1, mitochondrial precursor (HSP60-1) - Zea mays (Maize) & (at2g33210 : 108.0) heat shock protein 60-2 (HSP60-2); CONTAINS InterPro DOMAIN/s: Chaperonin Cpn60/TCP-1 (InterPro:IPR002423), Chaperonin Cpn60, conserved site (InterPro:IPR018370), Chaperonin Cpn60 (InterPro:IPR001844); BEST Arabidopsis thalian…
Contig10566	-8.25354	-10.809	'protein.synthesis.ribosomal protein.eukaryotic.60S subunit.L6'	'(at1g74060 : 160.0) Ribosomal protein L6 family protein; FUNCTIONS IN: structural constituent of ribosome; INVOLVED IN: translation; LOCATED IN: cytosolic ribosome, ribosome, cytosolic large ribosomal subunit, nucleolus, intracellular; CONTAINS InterPro DOMAIN/s: Ribosomal protein L6, N-terminal (InterPro:IPR005568), Ribosomal protein L6E (InterPro:IPR000915); BEST Arabidopsis thaliana protein m…
Contig10570	-8.04247	-11.1441	'not assigned.unknown'	' no hits & (original description: Contig10570 Contig10570)'
Contig10593	-7.13953	-11.4669	'protein.synthesis.ribosomal protein.eukaryotic.40S subunit.S4'	'(chl4|524062 : 229.0) no description available & (loc_os05g30530.1 : 219.0) no description available & (o22424|rs4_maize : 217.0) 40S ribosomal protein S4 - Zea mays (Maize) & (at5g58420 : 213.0) Ribosomal protein S4 (RPS4A) family protein; FUNCTIONS IN: structural constituent of ribosome; INVOLVED IN: translation; LOCATED IN: cytosolic small ribosomal subunit, cytosolic ribosome, nucleolus, mem…
Contig10612	-7.92679	-10.8083	'development.unspecified'	'(loc_os12g03822.1 : 153.0) no description available & (at2g19540 : 144.0) Transducin family protein / WD-40 repeat family protein; CONTAINS InterPro DOMAIN/s: Histone-binding protein RBBP4 (InterPro:IPR022052), WD40 repeat 2 (InterPro:IPR019782), WD40 repeat-like-containing domain (InterPro:IPR011046), WD40-repeat-containing domain (InterPro:IPR017986), WD40/YVTN repeat-like-containing domain (I…
Contig10645	-6.70596	-9.25896	'not assigned.unknown'	' no hits & (original description: Contig10645 Contig10645)'
Contig10669	-6.23155	-10.6115	'not assigned.unknown'	'(gnl|cdd|36139 : 55.3) no description available & (reliability: 100.0) & (original description: Contig10669 Contig10669)'
Contig10677	-7.63964	-11.2535	'protein.synthesis.ribosomal protein.eukaryotic.60S subunit.P0'	'(loc_os12g03880.1 : 138.0) no description available & (p41095|rla0_orysa : 137.0) 60S acidic ribosomal protein P0 - Oryza sativa (Rice) & (at2g40010 : 132.0) Ribosomal protein L10 family protein; FUNCTIONS IN: structural constituent of ribosome; INVOLVED IN: translational elongation, translation, ribosome biogenesis; LOCATED IN: cytosolic ribosome, ribosome; EXPRESSED IN: 19 plant structures; EX…
Contig10694	-7.14615	-9.96563	'not assigned.no ontology'	'(chl4|513432 : 70.9) no description available & (loc_os02g06410.1 : 55.8) no description available & (gnl|cdd|36433 : 52.0) no description available & (at1g80090 : 50.1) Cystathionine beta-synthase (CBS) family protein; CONTAINS InterPro DOMAIN/s: Cystathionine beta-synthase, core (InterPro:IPR000644); BEST Arabidopsis thaliana protein match is: Cystathionine beta-synthase (CBS) protein (TAIR:AT…
Contig10702	-6.10119	-10.6544	'not assigned.unknown'	' no hits & (original description: Contig10702 Contig10702)'
Contig10716	-7.2379	-10.7748	'not assigned.unknown'	'(gnl|cdd|38301 : 50.0) no description available & (reliability: 100.0) & (original description: Contig10716 Contig10716)'
Contig10720	-7.24327	-10.6792	'not assigned.unknown'	' no hits & (original description: Contig10720 Contig10720)'
Contig10723	6.17654	10.1025	'not assigned.unknown'	' no hits & (original description: Contig10723 Contig10723)'
Contig10786	-7.35485	-9.70995	'not assigned.unknown'	' no hits & (original description: Contig10786 Contig10786)'
Contig10792	-6.32879	-10.4161	'not assigned.unknown'	' no hits & (original description: Contig10792 Contig10792)'
Contig10812	-6.52419	-9.79109	'protein.synthesis.ribosomal protein.eukaryotic.60S subunit.P0'	'(p50346|rla0_soybn : 163.0) 60S acidic ribosomal protein P0 - Glycine max (Soybean) & (at2g40010 : 162.0) Ribosomal protein L10 family protein; FUNCTIONS IN: structural constituent of ribosome; INVOLVED IN: translational elongation, translation, ribosome biogenesis; LOCATED IN: cytosolic ribosome, ribosome; EXPRESSED IN: 19 plant structures; EXPRESSED DURING: 13 growth stages; CONTAINS InterPro …
Contig10837	6.22869	10.4095	'not assigned.unknown'	' no hits & (original description: Contig10837 Contig10837)'
Contig10859	-9.03338	-11.4557	'DNA.unspecified'	'(at1g22730 : 94.0) MA3 domain-containing protein; CONTAINS InterPro DOMAIN/s: Initiation factor eIF-4 gamma, MA3 (InterPro:IPR003891); BEST Arabidopsis thaliana protein match is: MA3 domain-containing protein (TAIR:AT5G63190.2); Has 2025 Blast hits to 776 proteins in 110 species: Archae - 0; Bacteria - 0; Metazoa - 1297; Fungi - 8; Plants - 551; Viruses - 0; Other Eukaryotes - 169 (source: NCBI …
Contig10865	-6.2621	-10.9629	'development.unspecified'	'(loc_os05g35140.1 : 135.0) no description available & (at1g21460 : 94.7) Nodulin MtN3 family protein; INVOLVED IN: biological_process unknown; LOCATED IN: endomembrane system, integral to membrane, membrane; EXPRESSED IN: 24 plant structures; EXPRESSED DURING: 14 growth stages; CONTAINS InterPro DOMAIN/s: MtN3/saliva-related transmembrane protein, conserved region (InterPro:IPR018169), RAG1-acti…
Contig10871	-9.80277	-11.8163	'not assigned.unknown'	' no hits & (original description: Contig10871 Contig10871)'
Contig10879	-5.93141	-9.58276	'lipid metabolism.FA synthesis and FA elongation.long chain fatty acid CoA ligase'	'(loc_os11g04980.1 : 311.0) no description available & (at3g05970 : 308.0) encode peroxisomal long-chain acyl-CoA synthetase (LACS) isozymes; long-chain acyl-CoA synthetase 6 (LACS6); FUNCTIONS IN: long-chain fatty acid-CoA ligase activity; INVOLVED IN: long-chain fatty acid metabolic process; LOCATED IN: membrane; EXPRESSED IN: 24 plant structures; EXPRESSED DURING: 16 growth stages; CONTAINS In…
Contig10884	7.27629	10.8426	'not assigned.unknown'	' no hits & (original description: Contig10884 Contig10884)'
Contig10896	-5.58519	-10.5561	'not assigned.unknown'	'(chl4|521690 : 58.5) no description available & (reliability: 100.0) & (original description: Contig10896 Contig10896)'
Contig10899	-7.3431	-7.71948	'not assigned.unknown'	' no hits & (original description: Contig10899 Contig10899)'
Contig10919	6.94342	10.8608	'not assigned.unknown'	' no hits & (original description: Contig10919 Contig10919)'
Contig10925	7.81781	10.9403	'protein.synthesis.ribosomal protein.eukaryotic.60S subunit.L15'	'(chl4|518783 : 283.0) no description available & (at4g16720 : 276.0) Ribosomal protein L23/L15e family protein; FUNCTIONS IN: structural constituent of ribosome; INVOLVED IN: translation; LOCATED IN: cytosolic ribosome, ribosome, cytosolic large ribosomal subunit, plasma membrane; EXPRESSED IN: 23 plant structures; EXPRESSED DURING: 13 growth stages; CONTAINS InterPro DOMAIN/s: Ribosomal protein…
Contig10927	7.82204	2.59804	'not assigned.unknown'	' no hits & (original description: Contig10927 Contig10927)'
Contig10943	-7.66753	-9.64538	'redox.dismutases and catalases'	'(loc_os03g03910.2 : 202.0) no description available & (chl4|526443 : 200.0) no description available & (p45739|cata_helan : 199.0) Catalase (EC 1.11.1.6) - Helianthus annuus (Common sunflower) & (at1g20630 : 198.0) Catalyzes the reduction of hydrogen peroxide using heme group as cofactor. Protects cells from toxicity by H2O2.; catalase 1 (CAT1); FUNCTIONS IN: catalase activity, cobalt ion bindin…
Contig10953	7.17624	9.57783	'not assigned.unknown'	' no hits & (original description: Contig10953 Contig10953)'
Contig10958	-8.13551	-9.79588	'signalling.G-proteins'	'(at1g52380 : 65.1) NUP50 (Nucleoporin 50 kDa) protein; FUNCTIONS IN: molecular_function unknown; INVOLVED IN: intracellular transport; LOCATED IN: cytosol, nucleus; EXPRESSED IN: 25 plant structures; EXPRESSED DURING: 13 growth stages; CONTAINS InterPro DOMAIN/s: Ran binding protein 1 (InterPro:IPR000156), Pleckstrin homology-type (InterPro:IPR011993), Nuclear pore complex, NUP2/50/61 (InterPro:…
Contig10959	-6.21083	-11.0357	'not assigned.unknown'	' no hits & (original description: Contig10959 Contig10959)'
Contig10961	9.68228	11.6966	'not assigned.unknown'	' no hits & (original description: Contig10961 Contig10961)'
Contig10964	-6.31934	-9.02058	'not assigned.unknown'	' no hits & (original description: Contig10964 Contig10964)'
Contig10993	-8.80395	-9.8563	'protein.synthesis.ribosomal protein.eukaryotic.60S subunit.L9'	'(p49210|rl9_orysa : 117.0) 60S ribosomal protein L9 - Oryza sativa (Rice) & (loc_os09g31180.2 : 117.0) no description available & (at1g33140 : 115.0) Encodes ribosomal protein L9. Identified in a screen for enhancers of as1. as1/pgy double mutants show defects in leaf vascular patterning and adaxial cell fate. Double mutant analysis indicates pgy genes function in the same pathway as REV, KAN1 a…
Contig11011	-9.20928	-11.3724	'not assigned.unknown'	' no hits & (original description: Contig11011 Contig11011)'
Contig11012	7.27878	9.8358	'not assigned.unknown'	' no hits & (original description: Contig11012 Contig11012)'
Contig11038	-6.0031	-10.0526	'protein.degradation.aspartate protease'	'(ipr009007 : 91.84104) Peptidase aspartic, catalytic & (loc_os01g18630.2 : 68.2) no description available & (p42210|aspr_horvu : 65.9) Phytepsin precursor (EC 3.4.23.40) (Aspartic proteinase) [Contains: Phytepsin 32 kDa subunit; Phytepsin 29 kDa subunit; Phytepsin 16 kDa subunit; Phytepsin 11 kDa subunit] - Hordeum vulgare (Barley) & (at1g62290 : 64.3) Saposin-like aspartyl protease family prote…
Contig11044	5.75868	10.9185	'not assigned.unknown'	'(chl4|510687 : 107.0) no description available & (ipr005334 : 65.27089) Tctex-1 & (reliability: 100.0) & (original description: Contig11044 Contig11044)'
Contig11047	-9.34286	-9.95185	'not assigned.unknown'	' no hits & (original description: Contig11047 Contig11047)'
Contig11050	7.83319	9.82178	'mitochondrial electron transport / ATP synthesis.cytochrome c oxidase'	'(p32646|cox2_vigun : 134.0) Cytochrome c oxidase subunit 2, mitochondrial precursor (EC 1.9.3.1) (Cytochrome c oxidase polypeptide II) (Fragment) - Vigna unguiculata (Cowpea) & (atmg00160 : 123.0) cytochrome c oxidase subunit 2; cytochrome oxidase 2 (COX2); FUNCTIONS IN: cytochrome-c oxidase activity; INVOLVED IN: respiratory electron transport chain; LOCATED IN: mitochondrion, chloroplast, mito…
Contig11052	-5.91222	-7.58916	'signalling.G-proteins'	'(at5g03520 : 216.0) RAB GTPase homolog 8C (RAB8C); FUNCTIONS IN: GTP binding; INVOLVED IN: protein transport, small GTPase mediated signal transduction; LOCATED IN: endomembrane system; EXPRESSED IN: 22 plant structures; EXPRESSED DURING: 13 growth stages; CONTAINS InterPro DOMAIN/s: Ras GTPase (InterPro:IPR001806), Small GTP-binding protein (InterPro:IPR005225), Small GTPase (InterPro:IPR020851…
Contig11054	-8.51155	-11.1729	'protein.synthesis.ribosomal protein.eukaryotic.40S subunit.S2'	'(at2g41840 : 211.0) Ribosomal protein S5 family protein; FUNCTIONS IN: structural constituent of ribosome; INVOLVED IN: translation; LOCATED IN: cytosolic small ribosomal subunit, cytosolic ribosome, nucleolus, membrane; EXPRESSED IN: 26 plant structures; EXPRESSED DURING: 13 growth stages; CONTAINS InterPro DOMAIN/s: Ribosomal protein S5, eukaryotic/archaeal (InterPro:IPR005711), Ribosomal prot…
Contig11059	-7.01109	-10.232	'not assigned.unknown'	'(chl4|520861 : 68.6) no description available & (gnl|cdd|36433 : 58.5) no description available & (ipr000209 : 50.39451) Peptidase S8/S53, subtilisin/kexin/sedolisin & (reliability: 100.0) & (original description: Contig11059 Contig11059)'
Contig11061	-7.94905	-8.43257	'stress'	'(chl4|521280 : 80.5) no description available & (at4g12400 : 79.7) stress-inducible protein, putative; FUNCTIONS IN: binding; INVOLVED IN: response to high light intensity, response to hydrogen peroxide, response to heat, response to stress; LOCATED IN: cellular_component unknown; EXPRESSED IN: 18 plant structures; EXPRESSED DURING: 7 growth stages; CONTAINS InterPro DOMAIN/s: Heat shock chapero…
Contig11073	-8.72438	-10.9927	'signalling.G-proteins'	'(p40392|ric1_orysa : 173.0) Ras-related protein RIC1 - Oryza sativa (Rice) & (loc_os01g37800.1 : 173.0) no description available & (at1g02130 : 164.0) Belongs to the Rab1 GTPase subfamily. This small GTP-binding protein is required in ER to Golgi transportation.; RAS 5 (RA-5); FUNCTIONS IN: GTP binding; INVOLVED IN: response to cadmium ion, ER to Golgi vesicle-mediated transport; LOCATED IN: pla…
Contig11077	-6.50272	-11.6473	'protein.synthesis.ribosomal protein.eukaryotic.60S subunit.L14'	'(loc_os04g43540.1 : 109.0) no description available & (p55844|rl14_pea : 104.0) Probable 60 ribosomal protein L14 (Hydroxyproline-rich glycoprotein HRGP1) - Pisum sativum (Garden pea) & (at2g20450 : 103.0) Ribosomal protein L14; FUNCTIONS IN: structural constituent of ribosome; INVOLVED IN: translation, ribosome biogenesis; LOCATED IN: ribosome, cytosolic large ribosomal subunit, endoplasmic ret…
Contig11083	7.64456	10.2324	'not assigned.unknown'	' no hits & (original description: Contig11083 Contig11083)'
Contig11113	-8.01805	-11.4382	'not assigned.unknown'	' no hits & (original description: Contig11113 Contig11113)'
Contig11115	-6.14146	-10.3308	'not assigned.unknown'	' no hits & (original description: Contig11115 Contig11115)'
Contig11129	-6.15079	-9.25164	'not assigned.unknown'	'(gnl|cdd|36433 : 54.7) no description available & (reliability: 100.0) & (original description: Contig11129 Contig11129)'
Contig11143	9.27247	10.2395	'not assigned.unknown'	' no hits & (original description: Contig11143 Contig11143)'
Contig11146	-9.7295	-9.28636	'not assigned.unknown'	'(gnl|cdd|36433 : 57.0) no description available & (reliability: 100.0) & (original description: Contig11146 Contig11146)'
Contig11156	-9.8036	-10.9584	'PS.calvin cycle.aldolase'	'(p29356|alf_spiol : 266.0) Fructose-bisphosphate aldolase, cytoplasmic isozyme (EC 4.1.2.13) - Spinacia oleracea (Spinach) & (at5g03690 : 258.0) Aldolase superfamily protein; FUNCTIONS IN: fructose-bisphosphate aldolase activity, catalytic activity; INVOLVED IN: pentose-phosphate shunt; EXPRESSED IN: 25 plant structures; EXPRESSED DURING: 16 growth stages; CONTAINS InterPro DOMAIN/s: Aldolase-ty…
Contig11176	7.68718	8.03026	'not assigned.unknown'	'(gnl|cdd|36433 : 56.2) no description available & (reliability: 100.0) & (original description: Contig11176 Contig11176)'
Contig11180	6.67233	11.3016	'protein.synthesis.ribosome biogenesis.Pre-rRNA processing and modifications.DExD-box helicases'	'(p41381|if4a8_tobac : 229.0) Eukaryotic initiation factor 4A-8 (EC 3.6.1.-) (ATP-dependent RNA helicase eIF4A-8) (eIF-4A-8) - Nicotiana tabacum (Common tobacco) & (loc_os02g05330.1 : 227.0) no description available & (chl4|523861 : 227.0) no description available & (at3g13920 : 225.0) eukaryotic translation initiation factor 4A-1; eukaryotic translation initiation factor 4A1 (EIF4A1); CONTAINS I…
Contig11216	-7.34591	-8.42747	'cell.organisation'	'(loc_os06g12530.2 : 178.0) no description available & (chl4|517325 : 176.0) no description available & (at5g53400 : 175.0) Encodes BOBBER1 (BOB1), a non-canonical small heat shock protein required for both development and thermotolerance. BOB1 is cytoplasmic at basal temperatures but forms heat shock granules containing canonical small heat shock proteins at high temperatures.; BOBBER1 (BOB1); C…
Contig11217	-5.81423	-9.56289	'not assigned.unknown'	' no hits & (original description: Contig11217 Contig11217)'
Contig11232	-9.49892	-11.0611	'not assigned.unknown'	'(at5g58110 : 59.7) chaperone binding;ATPase activators; FUNCTIONS IN: ATPase activator activity, chaperone binding; INVOLVED IN: biological_process unknown; LOCATED IN: cytoplasm; EXPRESSED IN: 23 plant structures; EXPRESSED DURING: 15 growth stages; CONTAINS InterPro DOMAIN/s: Activator of Hsp90 ATPase, N-terminal (InterPro:IPR015310); Has 297 Blast hits to 292 proteins in 99 species: Archae - …
Contig11233	-9.59919	-10.4304	'not assigned.unknown'	'(ipr006148 : 152.91223) Glucosamine/galactosamine-6-phosphate isomerase & (reliability: 100.0) & (original description: Contig11233 Contig11233)'
Contig11235	4.35961	2.43545	'not assigned.no ontology'	'(loc_os03g24580.1 : 82.8) no description available & (at5g10780 : 82.0) FUNCTIONS IN: molecular_function unknown; INVOLVED IN: biological_process unknown; LOCATED IN: cellular_component unknown; EXPRESSED IN: 22 plant structures; EXPRESSED DURING: 14 growth stages; CONTAINS InterPro DOMAIN/s: Uncharacterised conserved protein UCP017207, transmembrane protein 85 (InterPro:IPR016687), Protein of u…
Contig11248	-6.10022	-9.21638	'stress.abiotic.heat'	'(p51819|hsp83_iponi : 152.0) Heat shock protein 83 - Ipomoea nil (Japanese morning glory) (Pharbitis nil) & (at5g52640 : 151.0) Encodes a cytosolic heat shock protein AtHSP90.1. AtHSP90.1 interacts with disease resistance signaling components SGT1b and RAR1 and is required for RPS2-mediated resistance.; heat shock protein 90.1 (HSP90.1); FUNCTIONS IN: unfolded protein binding, ATP binding; INVOL…
Contig11251	-7.72933	-11.7447	'signalling.calcium'	'(at5g56360 : 121.0) Encodes PSL4, beat-subunit of endoplasmic reticulum-resident glucosidase II, which is essential for stable accumulation and quality control of the elf18 receptor EFR but not the flg22 receptor FLS2.; PRIORITY IN SWEET LIFE 4 (PSL4); FUNCTIONS IN: calmodulin binding; INVOLVED IN: defense response to bacterium; LOCATED IN: endomembrane system; EXPRESSED IN: 23 plant structures;…
Contig11283	-8.18601	-10.7881	'signalling.receptor kinases.wall associated kinase'	'(loc_os08g39240.1 : 76.3) no description available & (at1g21270 : 68.6) cytoplasmic serine/threonine protein kinase induced by salicylic acid. mutant plants exhibit a loss of cell expansion and dependence on sugars and salts for seedling growth, affecting the expression and activity of vacuolar invertase.; wall-associated kinase 2 (WAK2); FUNCTIONS IN: protein serine/threonine kinase activity, p…
Contig11284	-5.57238	-9.41603	'protein.degradation'	'(loc_os09g26999.1 : 57.8) no description available & (at5g42620 : 54.7) metalloendopeptidases;zinc ion binding; FUNCTIONS IN: metalloendopeptidase activity, zinc ion binding; INVOLVED IN: proteolysis, cell adhesion; LOCATED IN: endomembrane system, membrane; EXPRESSED IN: 21 plant structures; EXPRESSED DURING: 13 growth stages; CONTAINS InterPro DOMAIN/s: EGF, extracellular (InterPro:IPR013111),…
Contig11287	-9.36726	-10.3092	'RNA.regulation of transcription.SET-domain transcriptional regulator family'	'(chl4|525436 : 99.8) no description available & (at1g77300 : 50.1) Encodes a protein with histone lysine N-methyltransferase activity required specifically for the trimethylation of H3-K4 in FLC chromatin (and not in H3-K36 dimethylation). Acts as an inhibitor of flowering specifically involved in the autonomous promotion pathway. EFS also regulates the expression of genes involved in carotenoid…
Contig11301	-6.65663	-11.4517	'not assigned.unknown'	'(gnl|cdd|38301 : 53.9) no description available & (reliability: 100.0) & (original description: Contig11301 Contig11301)'
Contig11321	-5.30852	-8.58636	'not assigned.unknown'	'(gnl|cdd|38723 : 51.2) no description available & (reliability: 100.0) & (original description: Contig11321 Contig11321)'
Contig11322	-7.68935	-11.898	'not assigned.unknown'	' no hits & (original description: Contig11322 Contig11322)'
Contig11325	5.94793	2.10536	'not assigned.unknown'	' no hits & (original description: Contig11325 Contig11325)'
Contig11326	9.14444	11.3586	'PS.lightreaction.ATP synthase.beta subunit'	'(o03062|atpb_adica : 120.0) ATP synthase subunit beta (EC 3.6.3.14) (ATPase subunit beta) (ATP synthase F1 sector subunit beta) - Adiantum capillus-veneris (Maidenhair fern) & (loc_os01g49190.1 : 120.0) no description available & (at5g08690 : 115.0) Encodes the mitochondrial ATP synthase beta-subunit. This subunit is encoded by a multigene family of three members (At5g08670, At5g08680, At5g08690…
Contig11333	-8.90849	-10.4434	'not assigned.unknown'	'(gnl|cdd|38301 : 53.9) no description available & (reliability: 100.0) & (original description: Contig11333 Contig11333)'
Contig11345	5.42479	8.76845	'not assigned.unknown'	' no hits & (original description: Contig11345 Contig11345)'
Contig11347	-7.28458	-11.2524	'redox.ascorbate and glutathione'	'(p49100|cyb5_orysa : 109.0) Cytochrome b5 - Oryza sativa (Rice) & (loc_os05g01820.1 : 109.0) no description available & (at2g32720 : 107.0) member of Cytochromes b5; cytochrome B5 isoform B (CB5-B); CONTAINS InterPro DOMAIN/s: Cytochrome b5, heme-binding site (InterPro:IPR018506), Cytochrome b5 (InterPro:IPR001199); BEST Arabidopsis thaliana protein match is: cytochrome B5 isoform D (TAIR:AT5G48…
Contig11368	-5.55076	-9.42534	'not assigned.unknown'	' no hits & (original description: Contig11368 Contig11368)'
Contig11377	6.40771	10.1384	'protein.synthesis.ribosomal protein.eukaryotic.60S subunit.L4/L1'	'(chl4|519717 : 54.3) no description available & (gnl|cdd|36433 : 53.9) no description available & (loc_os07g08330.1 : 52.8) no description available & (at3g09630 : 51.2) Ribosomal protein L4/L1 family; FUNCTIONS IN: structural constituent of ribosome; INVOLVED IN: translation; LOCATED IN: in 7 components; EXPRESSED IN: 26 plant structures; EXPRESSED DURING: 14 growth stages; CONTAINS InterPro DO…
Contig11380	-9.47894	-11.2168	'not assigned.unknown'	' no hits & (original description: Contig11380 Contig11380)'
Contig11382	-5.90057	-9.297	'protein.synthesis.release'	'(chl4|514684 : 124.0) no description available & (at3g26618 : 118.0) eukaryotic release factor 1-3 (ERF1-3); FUNCTIONS IN: translation release factor activity; INVOLVED IN: translational termination; LOCATED IN: cytoplasm; EXPRESSED IN: male gametophyte, leaf, pollen tube; EXPRESSED DURING: M germinated pollen stage; CONTAINS InterPro DOMAIN/s: eRF1 domain 2 (InterPro:IPR005141), eRF1 domain 3 (…
Contig11384	6.0357	7.71013	'not assigned.unknown'	'(gnl|cdd|38301 : 51.5) no description available & (reliability: 100.0) & (original description: Contig11384 Contig11384)'
Contig11401	5.76476	10.5119	'not assigned.unknown'	'(gnl|cdd|36433 : 52.0) no description available & (reliability: 100.0) & (original description: Contig11401 Contig11401)'
Contig11408	-6.32414	-10.6677	'protein.synthesis.ribosomal protein.eukaryotic.60S subunit.L28'	'(loc_os05g46430.1 : 57.0) no description available & (at2g19730 : 52.0) Ribosomal L28e protein family; FUNCTIONS IN: structural constituent of ribosome; INVOLVED IN: translation, ribosome biogenesis; LOCATED IN: cytosolic ribosome, ribosome, cytosolic large ribosomal subunit, chloroplast, plasma membrane; EXPRESSED IN: 23 plant structures; EXPRESSED DURING: 14 growth stages; CONTAINS InterPro DO…
Contig11411	4.74315	8.57829	'not assigned.unknown'	'(gnl|cdd|38301 : 53.5) no description available & (reliability: 100.0) & (original description: Contig11411 Contig11411)'
Contig11420	-9.4545	-10.6253	'not assigned.unknown'	'(gnl|cdd|70912 : 53.9) no description available & (reliability: 100.0) & (original description: Contig11420 Contig11420)'
Contig11436	-7.67901	-9.61995	'RNA.regulation of transcription.Global transcription factor group'	'(loc_os01g11580.2 : 58.2) no description available & (at1g17790 : 57.0) DNA-binding bromodomain-containing protein; FUNCTIONS IN: DNA binding; INVOLVED IN: biological_process unknown; LOCATED IN: chloroplast; EXPRESSED IN: 18 plant structures; EXPRESSED DURING: 9 growth stages; CONTAINS InterPro DOMAIN/s: Bromodomain (InterPro:IPR001487); BEST Arabidopsis thaliana protein match is: global transc…
Contig11443	5.92832	9.93529	'not assigned.unknown'	' no hits & (original description: Contig11443 Contig11443)'
Contig11463	-8.10789	-10.3985	'not assigned.unknown'	'(gnl|cdd|36433 : 51.2) no description available & (reliability: 100.0) & (original description: Contig11463 Contig11463)'
Contig11479	-6.24108	-10.13	'protein.postranslational modification'	'(loc_os03g20630.2 : 80.1) no description available & (p42856|zb14_maize : 79.3) 14 kDa zinc-binding protein (Protein kinase C inhibitor) (PKCI) - Zea mays (Maize) & (chl4|523322 : 78.2) no description available & (at1g31160 : 72.4) Encodes a member of the histidine triad nucleotide-binding family of proteins, but its activity has not been determined.; HISTIDINE TRIAD NUCLEOTIDE-BINDING 2 (HINT 2…
Contig11488	-5.76803	-9.1775	'misc.O-methyl transferases'	'(chl4|520911 : 233.0) no description available & (loc_os09g19560.1 : 220.0) no description available & (at4g29510 : 211.0) Has arginine N-methyltransferase activity. Modifies AtMBD7.; arginine methyltransferase 11 (PRMT11); FUNCTIONS IN: protein-arginine N-methyltransferase activity; INVOLVED IN: protein amino acid methylation; LOCATED IN: nucleus; EXPRESSED IN: 22 plant structures; EXPRESSED DU…
Contig11514	-8.1418	-7.72263	'OPP.non-reductive PP.transaldolase'	'(chl4|511284 : 132.0) no description available & (ipr013785 : 120.10549) Aldolase-type TIM barrel & (at1g12230 : 79.7) Aldolase superfamily protein; FUNCTIONS IN: transaldolase activity, zinc ion binding; INVOLVED IN: carbohydrate metabolic process, metabolic process; EXPRESSED IN: 23 plant structures; EXPRESSED DURING: 13 growth stages; CONTAINS InterPro DOMAIN/s: Aldolase-type TIM barrel (Inte…
Contig11529	-8.03964	-9.89803	'not assigned.unknown'	'(gnl|cdd|38301 : 55.4) no description available & (reliability: 100.0) & (original description: Contig11529 Contig11529)'
Contig11533	-7.86119	-8.78346	'not assigned.unknown'	' no hits & (original description: Contig11533 Contig11533)'
Contig11534	5.88779	9.34429	'protein.synthesis.initiation'	'(chl4|518948 : 231.0) no description available & (at1g04170 : 229.0) protein synthesis initiation factor eIF2 gamma; eukaryotic translation initiation factor 2 gamma subunit (EIF2 GAMMA); CONTAINS InterPro DOMAIN/s: Translation elongation factor EFTu/EF1A, domain 2 (InterPro:IPR004161), Initiation factor eIF2 gamma, C-terminal (InterPro:IPR015256), Translation elongation factor EF1A/initiation f…
Contig11550	-5.13063	-9.11165	'protein.synthesis.ribosomal protein.eukaryotic.60S subunit.L17'	'(loc_os08g41810.1 : 172.0) no description available & (at1g27400 : 171.0) Ribosomal protein L22p/L17e family protein; FUNCTIONS IN: structural constituent of ribosome; INVOLVED IN: translation; LOCATED IN: ribosome, cytosolic large ribosomal subunit, plasma membrane, chloroplast, vacuole; EXPRESSED IN: 23 plant structures; EXPRESSED DURING: 13 growth stages; CONTAINS InterPro DOMAIN/s: Ribosomal…
Contig11555	-7.3072	-10.9953	'not assigned.unknown'	' no hits & (original description: Contig11555 Contig11555)'
Contig11572	6.59591	10.5518	'not assigned.unknown'	'(gnl|cdd|36433 : 53.1) no description available & (reliability: 100.0) & (original description: Contig11572 Contig11572)'
Contig11577	-6.26645	-10.7086	'not assigned.unknown'	' no hits & (original description: Contig11577 Contig11577)'
Contig11589	-7.13881	-11.1194	'not assigned.unknown'	' no hits & (original description: Contig11589 Contig11589)'
Contig11600	-5.66614	-10.2391	'protein.synthesis.ribosomal protein.eukaryotic.60S subunit.P2'	'(at2g27710 : 50.8) 60S acidic ribosomal protein family; FUNCTIONS IN: structural constituent of ribosome; INVOLVED IN: translational elongation, response to cold; LOCATED IN: cytosol, cytosolic ribosome, ribosome, nucleus; EXPRESSED IN: 22 plant structures; EXPRESSED DURING: 13 growth stages; CONTAINS InterPro DOMAIN/s: Ribosomal protein 60S (InterPro:IPR001813); BEST Arabidopsis thaliana protei…
Contig11613	7.78505	10.836	'PS.lightreaction.photosystem II.PSII polypeptide subunits'	'(chl4|523059 : 84.7) no description available & (loc_os08g10020.2 : 63.9) no description available & (q40070|psbr_horvu : 61.2) Photosystem II 10 kDa polypeptide, chloroplast precursor - Hordeum vulgare (Barley) & (ipr006814 : 59.89767) Photosystem II PsbR & (at1g79040 : 56.6) Encodes for the 10 kDa PsbR subunit of photosystem II (PSII). This subunit appears to be involved in the stable assembly…
Contig11624	-6.14886	-9.78728	'hormone metabolism.auxin.signal transduction'	'(chl4|510649 : 85.5) no description available & (loc_os03g60550.3 : 80.9) no description available & (at2g32410 : 77.0) AXR1-like (AXL); FUNCTIONS IN: binding, catalytic activity; INVOLVED IN: auxin homeostasis, auxin mediated signaling pathway, post-embryonic development, protein ubiquitination; LOCATED IN: peroxisome; EXPRESSED IN: 23 plant structures; EXPRESSED DURING: 11 growth stages; CONTA…
Contig11639	-8.45758	-11.8229	'not assigned.unknown'	' no hits & (original description: Contig11639 Contig11639)'
Contig11675	6.34849	10.1876	'not assigned.unknown'	' no hits & (original description: Contig11675 Contig11675)'
Contig11696	-6.42368	-9.12913	'not assigned.unknown'	' no hits & (original description: Contig11696 Contig11696)'
Contig11700	-6.69488	-10.8802	'not assigned.unknown'	' no hits & (original description: Contig11700 Contig11700)'
Contig11737	-5.89475	-9.64053	'not assigned.unknown'	' no hits & (original description: Contig11737 Contig11737)'
Contig11746	-7.9976	-10.4626	'protein.synthesis.ribosomal protein.eukaryotic.60S subunit.L7A'	'(p35685|rl7a_orysa : 152.0) 60S ribosomal protein L7a - Oryza sativa (Rice) & (loc_os09g32976.1 : 152.0) no description available & (at2g47610 : 150.0) Ribosomal protein L7Ae/L30e/S12e/Gadd45 family protein; FUNCTIONS IN: structural constituent of ribosome; INVOLVED IN: translation; LOCATED IN: cytosolic ribosome, cytosolic large ribosomal subunit, nucleolus, plasma membrane, chloroplast; EXPRES…
Contig11749	8.85227	8.62015	'not assigned.unknown'	'(chl4|512885 : 119.0) no description available & (gnl|cdd|36433 : 52.0) no description available & (reliability: 100.0) & (original description: Contig11749 Contig11749)'
Contig11759	-5.90307	-9.48147	'not assigned.unknown'	' no hits & (original description: Contig11759 Contig11759)'
Contig11765	8.08376	10.9966	'not assigned.unknown'	' no hits & (original description: Contig11765 Contig11765)'
Contig11780	8.16452	10.7833	'signalling.calcium'	'(o81919|calr_betvu : 142.0) Calreticulin precursor - Beta vulgaris (Sugar beet) & (chl4|511406 : 142.0) no description available & (loc_os07g14270.4 : 141.0) no description available & (at1g56340 : 139.0) Encodes one of three Arabidopsis calreticulins. In CRT-deficient mouse fibroblasts, this protein restores ER Ca2+ levels.; calreticulin 1a (CRT1a); FUNCTIONS IN: unfolded protein binding, calci…
Contig11784	-8.18212	-8.12182	'not assigned.unknown'	' no hits & (original description: Contig11784 Contig11784)'
Contig11801	-5.1895	-10.2271	'not assigned.no ontology'	'(at5g19820 : 107.0) embryo defective 2734 (emb2734); FUNCTIONS IN: lyase activity, binding; INVOLVED IN: embryo development ending in seed dormancy; LOCATED IN: cell wall, phycobilisome; EXPRESSED IN: 23 plant structures; EXPRESSED DURING: 14 growth stages; CONTAINS InterPro DOMAIN/s: HEAT (InterPro:IPR000357), Armadillo-like helical (InterPro:IPR011989), HEAT, type 2 (InterPro:IPR021133), Armad…
Contig11810	-8.7379	-10.4687	'signalling.14-3-3 proteins'	'(p93259|1433_mescr : 224.0) 14-3-3-like protein (G-box-binding factor) - Mesembryanthemum crystallinum (Common ice plant) & (at1g78300 : 223.0) G-box binding factor GF14 omega encoding a 14-3-3 protein; general regulatory factor 2 (GRF2); FUNCTIONS IN: protein phosphorylated amino acid binding; INVOLVED IN: brassinosteroid mediated signaling pathway; LOCATED IN: plasma membrane, vacuole; EXPRESS…
Contig11823	-7.59231	-10.5202	'not assigned.unknown'	'(gnl|cdd|33678 : 60.1) no description available & (gnl|cdd|38301 : 55.8) no description available & (reliability: 100.0) & (original description: Contig11823 Contig11823)'
Contig11826	7.85601	11.0709	'not assigned.unknown'	' no hits & (original description: Contig11826 Contig11826)'
Contig11836	-9.64394	-11.5399	'protein.synthesis.ribosomal protein.eukaryotic.60S subunit.P0'	'(o24573|rla0_maize : 62.4) 60S acidic ribosomal protein P0 - Zea mays (Maize) & (loc_os12g03880.1 : 60.1) no description available & (at2g40010 : 59.3) Ribosomal protein L10 family protein; FUNCTIONS IN: structural constituent of ribosome; INVOLVED IN: translational elongation, translation, ribosome biogenesis; LOCATED IN: cytosolic ribosome, ribosome; EXPRESSED IN: 19 plant structures; EXPRESSE…
Contig11879	-9.19227	-11.2594	'not assigned.unknown'	' no hits & (original description: Contig11879 Contig11879)'
Contig11891	-7.50425	-11.138	'not assigned.unknown'	'(gnl|cdd|36433 : 53.5) no description available & (reliability: 100.0) & (original description: Contig11891 Contig11891)'
Contig11897	-6.13786	-11.101	'RNA.regulation of transcription.GRP'	'(q03878|grp1_dauca : 79.7) Glycine-rich RNA-binding protein - Daucus carota (Carrot) & (at3g23830 : 78.2) encodes a glycine-rich RNA binding protein. Gene expression is induced by cold and reduced by ionic (salt) and non-ionic (mannitol) osmotic stress. Lines overexpressing the gene are slightly more tolerant to osmotic stress during germination.; glycine-rich RNA-binding protein 4 (GRP4); CONTA…
Contig11918	6.21132	11.1592	'not assigned.unknown'	' no hits & (original description: Contig11918 Contig11918)'
Contig11919	9.82639	11.2798	'cell.organisation'	'(at3g46000 : 105.0) Encodes depolymerizing factor 2.; actin depolymerizing factor 2 (ADF2); FUNCTIONS IN: actin binding; INVOLVED IN: biological_process unknown; LOCATED IN: intracellular, nucleus, plasma membrane, cytoplasm; EXPRESSED IN: 22 plant structures; EXPRESSED DURING: 13 growth stages; CONTAINS InterPro DOMAIN/s: Actin-binding, cofilin/tropomyosin type (InterPro:IPR002108); BEST Arabid…
Contig11936	6.25592	9.53127	'not assigned.unknown'	'(loc_os04g12600.1 : 97.1) no description available & (reliability: 100.0) & (original description: Contig11936 Contig11936)'
Contig11937	-9.69726	-11.3804	'signalling.calcium'	'(at1g61950 : 54.7) member of Calcium Dependent Protein Kinase; calcium-dependent protein kinase 19 (CPK19); FUNCTIONS IN: in 6 functions; INVOLVED IN: protein amino acid phosphorylation; LOCATED IN: plasma membrane; CONTAINS InterPro DOMAIN/s: Protein kinase, ATP binding site (InterPro:IPR017441), EF-Hand 1, calcium-binding site (InterPro:IPR018247), Serine/threonine-protein kinase domain (Inter…
Contig11959	9.09872	10.9139	'not assigned.unknown'	' no hits & (original description: Contig11959 Contig11959)'
Contig11962	-8.33518	-11.2322	'not assigned.unknown'	' no hits & (original description: Contig11962 Contig11962)'
Contig11967	-9.03634	-9.60962	'not assigned.unknown'	' no hits & (original description: Contig11967 Contig11967)'
Contig11974	8.19105	10.0919	'not assigned.unknown'	' no hits & (original description: Contig11974 Contig11974)'
Contig11986	6.98797	10.7308	'protein.degradation.cysteine protease'	'(chl4|524623 : 99.0) no description available & (p00785|actn_actch : 92.8) Actinidain precursor (EC 3.4.22.14) (Actinidin) (Allergen Act c 1) - Actinidia chinensis (Kiwi) (Yangtao) & (at5g43060 : 87.8) Granulin repeat cysteine protease family protein; FUNCTIONS IN: cysteine-type peptidase activity, cysteine-type endopeptidase activity; INVOLVED IN: response to salt stress; LOCATED IN: vacuole; E…
Contig11991	-8.68456	-10.4812	'minor CHO metabolism.sugar kinases'	'(loc_os07g44660.1 : 194.0) no description available & (at5g49650 : 185.0) Encodes a cytosolic protein capable of phosphorylating xylulose and deoxy-xylulose. It most likely plays a role in producing precursors for isoprenoid biosynthesis.; xylulose kinase-2 (XK-2); FUNCTIONS IN: xylulokinase activity; INVOLVED IN: xylulose metabolic process; LOCATED IN: cytosol; EXPRESSED IN: 23 plant structures…
Contig12015	-6.06102	-9.19362	'hormone metabolism.ethylene.induced-regulated-responsive-activated'	'(at3g11930 : 53.9) Adenine nucleotide alpha hydrolases-like superfamily protein; FUNCTIONS IN: molecular_function unknown; INVOLVED IN: response to stress; LOCATED IN: cellular_component unknown; EXPRESSED IN: 18 plant structures; EXPRESSED DURING: 9 growth stages; CONTAINS InterPro DOMAIN/s: UspA (InterPro:IPR006016), Rossmann-like alpha/beta/alpha sandwich fold (InterPro:IPR014729), Universal …
Contig12033	6.29001	9.98245	'not assigned.unknown'	'(gnl|cdd|38301 : 55.8) no description available & (reliability: 100.0) & (original description: Contig12033 Contig12033)'
Contig12034	-6.48646	-9.86353	'not assigned.unknown'	'(gnl|cdd|36433 : 52.0) no description available & (reliability: 100.0) & (original description: Contig12034 Contig12034)'
Contig12044	-4.91419	-8.97721	'cell.organisation.cytoskeleton.actin.actin binding'	'(at2g41740 : 157.0) Encodes a protein with high homology to animal villin.; villin 2 (VLN2); FUNCTIONS IN: actin binding, protein binding; INVOLVED IN: cytoskeleton organization; LOCATED IN: cellular_component unknown; EXPRESSED IN: 24 plant structures; EXPRESSED DURING: 15 growth stages; CONTAINS InterPro DOMAIN/s: Gelsolin (InterPro:IPR007122), Villin headpiece (InterPro:IPR003128), Gelsolin d…
Contig12051	-7.58158	-9.10702	'not assigned.unknown'	' no hits & (original description: Contig12051 Contig12051)'
Contig12086	5.87266	7.50667	'PS.calvin cycle.transketolase'	'(chl4|518554 : 85.1) no description available & (q43848|tktc_soltu : 84.3) Transketolase, chloroplast precursor (EC 2.2.1.1) (TK) - Solanum tuberosum (Potato) & (loc_os06g04270.1 : 83.6) no description available & (at2g45290 : 83.2) Transketolase; FUNCTIONS IN: catalytic activity, transketolase activity; INVOLVED IN: response to cadmium ion; LOCATED IN: chloroplast stroma, chloroplast; EXPRESSED…
Contig12090	3.84981	2.88728	'not assigned.unknown'	'(gnl|cdd|38301 : 57.3) no description available & (reliability: 100.0) & (original description: Contig12090 Contig12090)'
Contig12102	-8.70309	-11.0779	'not assigned.unknown'	' no hits & (original description: Contig12102 Contig12102)'
Contig12113	-8.46397	-10.8551	'not assigned.unknown'	' no hits & (original description: Contig12113 Contig12113)'
Contig12119	-7.72089	-10.6501	'protein.aa activation'	'(at4g13780 : 192.0) methionine--tRNA ligase, putative / methionyl-tRNA synthetase, putative / MetRS, putative; FUNCTIONS IN: methionine-tRNA ligase activity, tRNA binding, aminoacyl-tRNA ligase activity, nucleotide binding, ATP binding; INVOLVED IN: response to cadmium ion, methionyl-tRNA aminoacylation; LOCATED IN: cytosol; EXPRESSED IN: 26 plant structures; EXPRESSED DURING: 13 growth stages; …
Contig12131	-6.39252	-8.87644	'not assigned.unknown'	' no hits & (original description: Contig12131 Contig12131)'
Contig12134	6.02634	10.2386	'not assigned.unknown'	'(gnl|cdd|36433 : 54.3) no description available & (reliability: 100.0) & (original description: Contig12134 Contig12134)'
Contig12156	-10.1177	-11.9816	'protein.degradation.autophagy'	'(at2g45170 : 92.0) Involved in autophagy. Under nutrient starvation the protein localizes to autophagosomes.; AUTOPHAGY 8E (ATATG8E); CONTAINS InterPro DOMAIN/s: Light chain 3 (LC3) (InterPro:IPR004241); BEST Arabidopsis thaliana protein match is: Ubiquitin-like superfamily protein (TAIR:AT4G16520.2); Has 30201 Blast hits to 17322 proteins in 780 species: Archae - 12; Bacteria - 1396; Metazoa - …
Contig12163	-5.62791	-9.65231	'protein.synthesis.ribosomal protein.eukaryotic.40S subunit.S5'	'(o65731|rs5_cicar : 197.0) 40S ribosomal protein S5 (Fragment) - Cicer arietinum (Chickpea) (Garbanzo) & (chl4|523702 : 197.0) no description available & (loc_os11g29190.2 : 195.0) no description available & (at2g37270 : 193.0) One of two genes encoding the ribosomal protein S5. Expressed at a lower level compared to ATRPS5A.; ribosomal protein 5B (RPS5B); FUNCTIONS IN: structural constituent of…
Contig12177	-7.91782	-11.158	'protein.synthesis.ribosomal protein.eukaryotic.40S subunit.SA'	'(q9zsr8|rssa_brana : 171.0) 40S ribosomal protein SA (p40) (Laminin receptor-like protein) - Brassica napus (Rape) & (at1g72370 : 169.0) acidic protein associated to 40S ribosomal subunit of ribosomes. Involved in polysome formation during active protein synthesis. Expressed in actively growing tissue.; 40s ribosomal protein SA (P40); FUNCTIONS IN: structural constituent of ribosome; INVOLVED IN…
Contig12187	7.77857	10.2579	'not assigned.unknown'	' no hits & (original description: Contig12187 Contig12187)'
Contig12199	7.4887	11.6391	'not assigned.unknown'	'(gnl|cdd|36433 : 60.8) no description available & (reliability: 100.0) & (original description: Contig12199 Contig12199)'
Contig12214	-5.51291	-10.1132	'not assigned.unknown'	' no hits & (original description: Contig12214 Contig12214)'
Contig12246	6.69528	10.3959	'not assigned.unknown'	' no hits & (original description: Contig12246 Contig12246)'
Contig12286	-9.30993	-11.2336	'protein.synthesis.ribosomal protein.eukaryotic.60S subunit.L7'	'(at2g01250 : 250.0) Ribosomal protein L30/L7 family protein; FUNCTIONS IN: structural constituent of ribosome; INVOLVED IN: translation; LOCATED IN: cytosolic large ribosomal subunit, chloroplast, plasma membrane, large ribosomal subunit, membrane; EXPRESSED IN: 25 plant structures; EXPRESSED DURING: 14 growth stages; CONTAINS InterPro DOMAIN/s: Ribosomal protein L30, N-terminal (InterPro:IPR012…
Contig12295	-8.18673	-10.3302	'protein.synthesis.ribosomal protein.eukaryotic.60S subunit.L18'	'(chl4|513111 : 155.0) no description available & (loc_os03g22180.1 : 149.0) no description available & (at3g05590 : 147.0) Encodes cytoplasmic ribosomal protein L18.; ribosomal protein L18 (RPL18); FUNCTIONS IN: structural constituent of ribosome; INVOLVED IN: translation; LOCATED IN: cytosolic large ribosomal subunit, plasma membrane, chloroplast, vacuole, large ribosomal subunit; EXPRESSED IN:…
Contig12331	-6.09515	-9.32651	'not assigned.unknown'	'(gnl|cdd|36433 : 57.0) no description available & (reliability: 100.0) & (original description: Contig12331 Contig12331)'
Contig12369	-7.17069	-10.2295	'amino acid metabolism.degradation.branched chain group.valine'	'(loc_os07g09060.3 : 137.0) no description available & (at2g14170 : 133.0) Arabidopsis thaliana methylmalonate-semialdehyde dehydrogenase; aldehyde dehydrogenase 6B2 (ALDH6B2); CONTAINS InterPro DOMAIN/s: Aldehyde/histidinol dehydrogenase (InterPro:IPR016161), Aldehyde dehydrogenase (InterPro:IPR015590), Aldehyde dehydrogenase, N-terminal (InterPro:IPR016162), Aldehyde dehydrogenase, conserved si…
Contig12379	-7.76404	-9.16483	'protein.synthesis.ribosomal protein.eukaryotic.40S subunit.S27'	'(at3g61110 : 141.0) Arabidopsis ribosomal protein; ribosomal protein S27 (RS27A); FUNCTIONS IN: structural constituent of ribosome; INVOLVED IN: translation, ribosome biogenesis; LOCATED IN: cytosolic small ribosomal subunit, cytosolic ribosome, ribosome, cell wall; EXPRESSED IN: 22 plant structures; EXPRESSED DURING: 13 growth stages; CONTAINS InterPro DOMAIN/s: Ribosomal protein, zinc-binding …
Contig12383	-8.05498	-9.57611	'protein.degradation.subtilases'	'(ipr000209 : 76.78381) Peptidase S8/S53, subtilisin/kexin/sedolisin & (reliability: 134.37167) & (original description: Contig12383 Contig12383)'
Contig12401	-9.38145	-10.4509	'not assigned.unknown'	' no hits & (original description: Contig12401 Contig12401)'
Contig12416	9.68363	9.78515	'protein.synthesis.ribosomal protein.eukaryotic.60S subunit.L18'	'(chl4|513111 : 149.0) no description available & (o65729|rl18_cicar : 145.0) 60S ribosomal protein L18 (Fragment) - Cicer arietinum (Chickpea) (Garbanzo) & (loc_os07g47780.2 : 145.0) no description available & (at3g05590 : 144.0) Encodes cytoplasmic ribosomal protein L18.; ribosomal protein L18 (RPL18); FUNCTIONS IN: structural constituent of ribosome; INVOLVED IN: translation; LOCATED IN: cytos…
Contig12419	8.11263	8.76606	'not assigned.unknown'	'(gnl|cdd|38301 : 51.5) no description available & (reliability: 100.0) & (original description: Contig12419 Contig12419)'
Contig12428	6.22334	8.49566	'not assigned.unknown'	'(gnl|cdd|36433 : 57.0) no description available & (reliability: 100.0) & (original description: Contig12428 Contig12428)'
Contig12430	-7.56218	-9.4294	'not assigned.unknown'	'(gnl|cdd|36433 : 52.0) no description available & (reliability: 100.0) & (original description: Contig12430 Contig12430)'
Contig12433	5.71528	7.70953	'not assigned.unknown'	' no hits & (original description: Contig12433 Contig12433)'
Contig12434	6.7145	11.0354	'not assigned.unknown'	' no hits & (original description: Contig12434 Contig12434)'
Contig12448	-7.42782	-10.6752	'not assigned.unknown'	' no hits & (original description: Contig12448 Contig12448)'
Contig12472	-6.99085	-9.51061	'cell.vesicle transport'	'(at1g64350 : 63.2) seh1-like protein; SEH1H; FUNCTIONS IN: nucleotide binding; LOCATED IN: chloroplast, heterotrimeric G-protein complex; EXPRESSED IN: 23 plant structures; EXPRESSED DURING: 13 growth stages; CONTAINS InterPro DOMAIN/s: WD40 repeat 2 (InterPro:IPR019782), WD40 repeat-like-containing domain (InterPro:IPR011046), WD40-repeat-containing domain (InterPro:IPR017986), WD40/YVTN repeat…
Contig12474	6.47399	2.07432	'not assigned.unknown'	'(loc_os09g24620.1 : 68.2) no description available & (reliability: 100.0) & (original description: Contig12474 Contig12474)'
Contig12481	7.63611	10.4268	'not assigned.unknown'	' no hits & (original description: Contig12481 Contig12481)'
Contig12496	-6.94951	-9.22879	'signalling.phosphinositides.phosphatidylinositol-4-phosphate 5-kinase'	'(loc_os03g49800.1 : 161.0) no description available & (at1g77740 : 157.0) Encodes PIP5K2, a phosphatidylinositol-4-phosphate 5-kinase (PtdIns(4)P 5-kinase 2; or PIP5K2).; phosphatidylinositol-4-phosphate 5-kinase 2 (PIP5K2); CONTAINS InterPro DOMAIN/s: Phosphatidylinositol-4-phosphate 5-kinase, core, subgroup (InterPro:IPR016034), Phosphatidylinositol-4-phosphate 5-kinase, plant (InterPro:IPR017…
Contig12500	-7.59291	-10.7452	'not assigned.unknown'	'(ipr004947 : 71.94225) Deoxyribonuclease II & (reliability: 100.0) & (original description: Contig12500 Contig12500)'
Contig12544	-10.051	-11.8378	'protein.synthesis.ribosomal protein.eukaryotic.60S subunit.L7A'	'(at3g62870 : 134.0) Ribosomal protein L7Ae/L30e/S12e/Gadd45 family protein; FUNCTIONS IN: structural constituent of ribosome; INVOLVED IN: translation; LOCATED IN: cytosolic ribosome, cytosolic large ribosomal subunit, plasma membrane, membrane; EXPRESSED IN: 25 plant structures; EXPRESSED DURING: 13 growth stages; CONTAINS InterPro DOMAIN/s: Ribosomal protein L7A/L8 (InterPro:IPR001921), Riboso…
Contig12553	9.31746	11.1666	'not assigned.unknown'	'(chl4|511986 : 133.0) no description available & (p27766|dyi3_chlre : 77.0) Dynein, 70 kDa intermediate chain, flagellar outer arm (IC69) (IC70) - Chlamydomonas reinhardtii & (gnl|cdd|36433 : 54.7) no description available & (reliability: 100.0) & (original description: Contig12553 Contig12553)'
Contig12556	-5.88343	-11.1212	'not assigned.unknown'	' no hits & (original description: Contig12556 Contig12556)'
Contig12564	-6.86476	-11.3971	'protein.synthesis.ribosomal protein.eukaryotic.60S subunit.L28'	'(loc_os01g51020.1 : 61.2) no description available & (at2g19730 : 60.5) Ribosomal L28e protein family; FUNCTIONS IN: structural constituent of ribosome; INVOLVED IN: translation, ribosome biogenesis; LOCATED IN: cytosolic ribosome, ribosome, cytosolic large ribosomal subunit, chloroplast, plasma membrane; EXPRESSED IN: 23 plant structures; EXPRESSED DURING: 14 growth stages; CONTAINS InterPro DO…
Contig12573	-6.37253	-10.4856	'not assigned.unknown'	' no hits & (original description: Contig12573 Contig12573)'
Contig12576	-7.32972	-7.53973	'not assigned.unknown'	'(gnl|cdd|38301 : 50.4) no description available & (reliability: 100.0) & (original description: Contig12576 Contig12576)'
Contig12582	-6.3333	-11.071	'protein.synthesis.ribosomal protein.eukaryotic.60S subunit.L17'	'(o48557|rl17_maize : 121.0) 60S ribosomal protein L17 - Zea mays (Maize) & (loc_os08g41810.1 : 120.0) no description available & (at1g27400 : 115.0) Ribosomal protein L22p/L17e family protein; FUNCTIONS IN: structural constituent of ribosome; INVOLVED IN: translation; LOCATED IN: ribosome, cytosolic large ribosomal subunit, plasma membrane, chloroplast, vacuole; EXPRESSED IN: 23 plant structures…
Contig12615	7.80087	10.8989	'not assigned.unknown'	'(gnl|cdd|38301 : 50.4) no description available & (reliability: 100.0) & (original description: Contig12615 Contig12615)'
Contig12622	-8.58333	-11.4335	'not assigned.unknown'	'(gnl|cdd|38301 : 50.4) no description available & (reliability: 100.0) & (original description: Contig12622 Contig12622)'
Contig12670	-6.68921	-9.25322	'development.late embryogenesis abundant'	'(at5g44310 : 58.2) Late embryogenesis abundant protein (LEA) family protein; INVOLVED IN: embryo development ending in seed dormancy; EXPRESSED IN: cotyledon; BEST Arabidopsis thaliana protein match is: Late embryogenesis abundant protein (LEA) family protein (TAIR:AT4G21020.1); Has 48356 Blast hits to 24924 proteins in 2440 species: Archae - 556; Bacteria - 15482; Metazoa - 11997; Fungi - 3418;…
Contig12696	-8.27751	-10.3939	'misc.acid and other phosphatases'	'(loc_os03g59470.1 : 158.0) no description available & (chl4|522953 : 157.0) no description available & (at5g66720 : 145.0) Protein phosphatase 2C family protein; FUNCTIONS IN: phosphoprotein phosphatase activity, catalytic activity; INVOLVED IN: biological_process unknown; LOCATED IN: chloroplast; EXPRESSED IN: guard cell; CONTAINS InterPro DOMAIN/s: Protein phosphatase 2C-related (InterPro:IPR0…
Contig12697	7.73114	3.22788	'signalling.G-proteins'	'(chl4|523995 : 171.0) no description available & (ipr015943 : 116.73869) WD40/YVTN repeat-like-containing domain & (loc_os04g58130.1 : 78.6) no description available & (at4g02730 : 75.9) Transducin/WD40 repeat-like superfamily protein; CONTAINS InterPro DOMAIN/s: WD40 repeat 2 (InterPro:IPR019782), WD40 repeat, conserved site (InterPro:IPR019775), WD40 repeat (InterPro:IPR001680), G-protein beta…
Contig12698	-6.46189	-10.3504	'not assigned.unknown'	' no hits & (original description: Contig12698 Contig12698)'
Contig12699	-9.11677	-11.1171	'not assigned.unknown'	' no hits & (original description: Contig12699 Contig12699)'
Contig12713	6.37027	11.1678	'mitochondrial electron transport / ATP synthesis.cytochrome c'	'(p00051|cyc_cucma : 137.0) Cytochrome c - Cucurbita maxima (Pumpkin) (Winter squash) & (loc_os05g34770.1 : 136.0) no description available & (at4g10040 : 132.0) Encodes cytochrome c. Promoter directs preferential expression in vascular tissues of cotyledons, leaves, roots, and hypocotyls, and in anthers.; cytochrome c-2 (CYTC-2); CONTAINS InterPro DOMAIN/s: Cytochrome c, class IA/ IB (InterPro:I…
Contig12739	-9.60808	-10.6518	'not assigned.unknown'	' no hits & (original description: Contig12739 Contig12739)'
Contig12763	-9.72148	-11.5881	'not assigned.unknown'	'(ipr005055 : 66.67966) Insect pheromone-binding protein A10/OS-D & (gnl|cdd|36433 : 53.5) no description available & (reliability: 100.0) & (original description: Contig12763 Contig12763)'
Contig12781	-7.43856	-9.88397	'not assigned.unknown'	' no hits & (original description: Contig12781 Contig12781)'
Contig12787	-7.93673	-9.79201	'not assigned.unknown'	' no hits & (original description: Contig12787 Contig12787)'
Contig12790	-6.08066	-7.86083	'gluconeogenesis / glyoxylate cycle.PEPCK'	'(chl4|519867 : 168.0) no description available & (p42066|pepck_cucsa : 161.0) Phosphoenolpyruvate carboxykinase [ATP] (EC 4.1.1.49) (PEP carboxykinase) (Phosphoenolpyruvate carboxylase) (PEPCK) - Cucumis sativus (Cucumber) & (loc_os03g15050.4 : 160.0) no description available & (at4g37870 : 155.0) Encodes a putative phosphoenolpyruvate carboxykinase (ATP-dependent).; phosphoenolpyruvate carboxyk…
Contig12796	-6.45091	-11.0799	'not assigned.unknown'	'(ipr006158 : 110.98612) Cobalamin (vitamin B12)-binding & (gnl|cdd|36433 : 52.3) no description available & (reliability: 100.0) & (original description: Contig12796 Contig12796)'
Contig12812	-7.25828	-10.2103	'not assigned.unknown'	'(at3g62360 : 116.0) Carbohydrate-binding-like fold; FUNCTIONS IN: carbohydrate binding; LOCATED IN: endoplasmic reticulum, plasma membrane, plant-type cell wall; EXPRESSED IN: 25 plant structures; EXPRESSED DURING: 13 growth stages; CONTAINS InterPro DOMAIN/s: Carbohydrate-binding-like fold (InterPro:IPR013784); Has 321 Blast hits to 256 proteins in 98 species: Archae - 6; Bacteria - 117; Metazo…
Contig12826	-7.98028	-10.4943	'not assigned.unknown'	'(gnl|cdd|38301 : 52.3) no description available & (reliability: 100.0) & (original description: Contig12826 Contig12826)'
Contig12890	-9.44869	-11.1922	'not assigned.unknown'	' no hits & (original description: Contig12890 Contig12890)'
Contig12908	-8.36572	-10.8471	'not assigned.unknown'	'(gnl|cdd|38301 : 50.8) no description available & (reliability: 100.0) & (original description: Contig12908 Contig12908)'
Contig12910	-7.81559	-10.6781	'lipid metabolism.lipid degradation.beta-oxidation.acyl CoA reductase'	'(loc_os04g28620.1 : 84.0) no description available & (at5g22500 : 80.5) Encodes a member of the eight-member gene family encoding alcohol-forming fatty acyl-CoA reductases (FARs) identified in Arabidopsis thaliana. Three of the FARs, FAR1 (At5g22500), FAR4 (At3g44540) and FAR5 (At3g44550), are shown to generate the fatty alcohols found in root, seed coat, and wound-induced leaf tissue.; fatty ac…
Contig12915	-8.11632	-11.1061	'not assigned.unknown'	' no hits & (original description: Contig12915 Contig12915)'
Contig12942	-9.35455	-10.3944	'development.unspecified'	'(at4g20370 : 72.4) Encodes a floral inducer that is a homolog of FT. Plants overexpressing this gene flower earlier than Col. Loss-of-function mutations flower later in short days. TSF and FT play overlapping roles in the promotion of flowering, with FT playing the dominant role.TSF sequences show extensive variation in different accessions and may contribute to quantitative variation in floweri…
Contig12958	-5.25666	-9.84331	'DNA.synthesis/chromatin structure'	'(chl4|510016 : 103.0) no description available & (at5g06260 : 82.8) TLD-domain containing nucleolar protein; FUNCTIONS IN: calcium ion binding; INVOLVED IN: N-terminal protein myristoylation; LOCATED IN: cellular_component unknown; EXPRESSED IN: 24 plant structures; EXPRESSED DURING: 15 growth stages; CONTAINS InterPro DOMAIN/s: TLDc (InterPro:IPR006571), EF-Hand 1, calcium-binding site (InterPr…
Contig12996	5.30797	11.3263	'not assigned.unknown'	' no hits & (original description: Contig12996 Contig12996)'
Contig13000	-7.93303	-11.0206	'not assigned.unknown'	' no hits & (original description: Contig13000 Contig13000)'
Contig13020	5.21882	2.64775	'RNA.transcription'	'(loc_os07g07610.1 : 126.0) no description available & (at3g52090 : 123.0) Non-catalytic subunit common to nuclear DNA-dependent RNA polymerases II, IV and V; homologous to budding yeast RPB11 and the E. oli RNA polymerase alpha subunit.; NRPB11; FUNCTIONS IN: DNA-directed RNA polymerase activity, DNA binding; INVOLVED IN: transcription; LOCATED IN: DNA-directed RNA polymerase V complex, DNA-dire…
Contig13023	-6.34675	-10.3856	'not assigned.unknown'	'(gnl|cdd|36433 : 55.4) no description available & (reliability: 100.0) & (original description: Contig13023 Contig13023)'
Contig13030	-9.52205	-11.0945	'protein.synthesis.ribosomal protein.eukaryotic.40S subunit.S2'	'(at2g41840 : 208.0) Ribosomal protein S5 family protein; FUNCTIONS IN: structural constituent of ribosome; INVOLVED IN: translation; LOCATED IN: cytosolic small ribosomal subunit, cytosolic ribosome, nucleolus, membrane; EXPRESSED IN: 26 plant structures; EXPRESSED DURING: 13 growth stages; CONTAINS InterPro DOMAIN/s: Ribosomal protein S5, eukaryotic/archaeal (InterPro:IPR005711), Ribosomal prot…
Contig13031	-5.9762	-9.07503	'protein.postranslational modification'	'(at3g60550 : 51.2) cyclin p3;2 (CYCP3;2); CONTAINS InterPro DOMAIN/s: Negative regulatory factor PREG (InterPro:IPR012389), Cyclin-like (InterPro:IPR011028), Cyclin-related 2 (InterPro:IPR013922); BEST Arabidopsis thaliana protein match is: cyclin p3;1 (TAIR:AT2G45080.1); Has 1360 Blast hits to 1354 proteins in 218 species: Archae - 0; Bacteria - 18; Metazoa - 236; Fungi - 630; Plants - 217; Vir…
Contig13048	-8.00752	-10.8725	'protein.aa activation.methionine-tRNA ligase'	'(at4g13780 : 102.0) methionine--tRNA ligase, putative / methionyl-tRNA synthetase, putative / MetRS, putative; FUNCTIONS IN: methionine-tRNA ligase activity, tRNA binding, aminoacyl-tRNA ligase activity, nucleotide binding, ATP binding; INVOLVED IN: response to cadmium ion, methionyl-tRNA aminoacylation; LOCATED IN: cytosol; EXPRESSED IN: 26 plant structures; EXPRESSED DURING: 13 growth stages; …
Contig13081	-7.29701	-10.7307	'glycolysis.cytosolic branch.glyceraldehyde 3-phosphate dehydrogenase (GAP-DH)'	'(p49644|g3pc_chlre : 127.0) Glyceraldehyde-3-phosphate dehydrogenase, cytosolic (EC 1.2.1.12) - Chlamydomonas reinhardtii & (chl4|512522 : 127.0) no description available & (at1g79530 : 117.0) Encodes one of the chloroplast/plastid localized GAPDH isoforms (GAPCp1/At1g79530 and GAPCp2/At1g16300). gapcp double mutants display a drastic phenotype of arrested root development, dwarfism and sterilit…
Contig13101	-8.43366	-10.8215	'protein.degradation.subtilases'	'(ipr000209 : 109.392685) Peptidase S8/S53, subtilisin/kexin/sedolisin & (gnl|cdd|36433 : 52.3) no description available & (reliability: 191.4372) & (original description: Contig13101 Contig13101)'
Contig13109	-8.72106	-11.3639	'RNA.RNA binding'	'(loc_os01g68790.2 : 101.0) no description available & (q03878|grp1_dauca : 92.8) Glycine-rich RNA-binding protein - Daucus carota (Carrot) & (at3g23830 : 91.7) encodes a glycine-rich RNA binding protein. Gene expression is induced by cold and reduced by ionic (salt) and non-ionic (mannitol) osmotic stress. Lines overexpressing the gene are slightly more tolerant to osmotic stress during germinat…
Contig13134	-6.0232	-2.48083	'not assigned.unknown'	'(gnl|cdd|38301 : 51.9) no description available & (reliability: 100.0) & (original description: Contig13134 Contig13134)'
Contig13144	-6.80684	-10.9714	'not assigned.unknown'	' no hits & (original description: Contig13144 Contig13144)'
Contig13173	7.17832	7.86244	'not assigned.unknown'	'(gnl|cdd|38301 : 52.3) no description available & (reliability: 100.0) & (original description: Contig13173 Contig13173)'
Contig13178	-7.53422	-11.0603	'not assigned.unknown'	' no hits & (original description: Contig13178 Contig13178)'
Contig13183	6.59724	10.1534	'stress.biotic'	'(loc_os11g17790.1 : 86.3) no description available & (p01053|ici2_horvu : 75.1) Subtilisin-chymotrypsin inhibitor-2A (CI-2A) - Hordeum vulgare (Barley) & (ipr000864 : 58.218555) Proteinase inhibitor I13, potato inhibitor I & (at5g43580 : 55.8) Predicted to encode a PR (pathogenesis-related) peptide that belongs to the PR-6 proteinase inhibitor family. Six putative PR-6-type protein encoding gene…
Contig13207	-6.07693	-10.2603	'RNA.transcription'	'(ipr018983 : 90.742424) U3 small nucleolar RNA-associated protein 15, C-terminal & (chl4|521425 : 82.8) no description available & (at2g47990 : 67.0) Encodes a transducin family nucleolar protein with six WD40 repeats that is most likely involved in 18S rRNA biogenesis. The slow progression of the gametophytic division cycles in swa1 suggested that the SWA1 protein is required for the normal pro…
Contig13208	8.35275	10.288	'signalling.calcium'	'(p27163|calm2_pethy : 125.0) Calmodulin-2 (CaM-2) - Petunia hybrida (Petunia) & (at5g21274 : 120.0) Encodes a calmodulin isoform. Expressed in leaves.; calmodulin 6 (CAM6); FUNCTIONS IN: calcium ion binding; INVOLVED IN: calcium-mediated signaling; LOCATED IN: cellular_component unknown; EXPRESSED IN: cultured cell, leaf; CONTAINS InterPro DOMAIN/s: EF-Hand 1, calcium-binding site (InterPro:IPR0…
Contig13209	-7.60732	-9.29172	'misc.cytochrome P450'	'(chl4|511425 : 57.4) no description available & (loc_os08g14570.1 : 51.2) no description available & (at4g30210 : 50.4) Encodes NADPH-cytochrome P450 reductase that catalyzes the first oxidative step of the phenylpropanoid general pathway.; P450 reductase 2 (ATR2); FUNCTIONS IN: NADPH-hemoprotein reductase activity; INVOLVED IN: phenylpropanoid metabolic process; LOCATED IN: endoplasmic reticulu…
Contig13211	-9.62475	-11.2734	'not assigned.unknown'	' no hits & (original description: Contig13211 Contig13211)'
Contig13271	-5.92545	-10.3228	'not assigned.unknown'	'(gnl|cdd|38301 : 50.0) no description available & (reliability: 100.0) & (original description: Contig13271 Contig13271)'
Contig13288	-6.53473	-11.1348	'protein.synthesis.ribosomal protein.eukaryotic.40S subunit.S3A'	'(at4g34670 : 79.0) Ribosomal protein S3Ae; FUNCTIONS IN: structural constituent of ribosome; INVOLVED IN: translation; LOCATED IN: in 6 components; EXPRESSED IN: 23 plant structures; EXPRESSED DURING: 13 growth stages; CONTAINS InterPro DOMAIN/s: Ribosomal protein S3Ae, conserved site (InterPro:IPR018281), Ribosomal protein S3Ae (InterPro:IPR001593); BEST Arabidopsis thaliana protein match is: R…
Contig13302	-6.20232	-8.44699	'redox.ascorbate and glutathione.glutathione'	'(chl4|525395 : 145.0) no description available & (at3g54660 : 68.9) Encodes glutathione reductase that is most likely localized in the chloroplast.; glutathione reductase (GR); FUNCTIONS IN: glutathione-disulfide reductase activity, copper ion binding, ATP binding; INVOLVED IN: glutathione metabolic process; LOCATED IN: mitochondrion, chloroplast stroma, chloroplast; EXPRESSED IN: 24 plant struc…
Contig13321	-7.08476	-8.18972	'not assigned.unknown'	' no hits & (original description: Contig13321 Contig13321)'
Contig13333	6.56364	2.55656	'misc.short chain dehydrogenase/reductase (SDR)'	'(loc_os03g02460.1 : 199.0) no description available & (at4g24050 : 172.0) NAD(P)-binding Rossmann-fold superfamily protein; FUNCTIONS IN: oxidoreductase activity, binding, catalytic activity; INVOLVED IN: oxidation reduction, metabolic process; EXPRESSED IN: 15 plant structures; EXPRESSED DURING: 7 growth stages; CONTAINS InterPro DOMAIN/s: NAD(P)-binding domain (InterPro:IPR016040), Glucose/rib…
Contig13354	-7.88408	-10.9229	'not assigned.unknown'	'(ipr021870 : 68.89523) Shoulder domain & (reliability: 100.0) & (original description: Contig13354 Contig13354)'
Contig13367	8.2429	10.6548	'protein.synthesis.ribosomal protein.eukaryotic.40S subunit.SA'	'(loc_os03g08440.1 : 116.0) no description available & (o80377|rssa_dauca : 112.0) 40S ribosomal protein SA (p40) - Daucus carota (Carrot) & (at1g72370 : 109.0) acidic protein associated to 40S ribosomal subunit of ribosomes. Involved in polysome formation during active protein synthesis. Expressed in actively growing tissue.; 40s ribosomal protein SA (P40); FUNCTIONS IN: structural constituent o…
Contig13374	5.01077	3.39485	'not assigned.unknown'	'(gnl|cdd|36433 : 52.3) no description available & (reliability: 100.0) & (original description: Contig13374 Contig13374)'
Contig13384	6.23358	9.91767	'hormone metabolism.cytokinin.signal transduction'	'(chl4|522844 : 76.3) no description available & (loc_os03g53100.2 : 70.1) no description available & (at2g17820 : 58.9) Encodes a member of the histidine kinase family.; histidine kinase 1 (HK1); FUNCTIONS IN: osmosensor activity, protein histidine kinase activity, histidine phosphotransfer kinase activity; INVOLVED IN: response to water deprivation, seed maturation, response to osmotic stress; …
Contig13420	9.50967	11.6951	'protein.synthesis.ribosomal protein.eukaryotic.40S subunit.S9'	'(at5g39850 : 221.0) Ribosomal protein S4; FUNCTIONS IN: structural constituent of ribosome; INVOLVED IN: translation; LOCATED IN: cytosolic small ribosomal subunit, membrane; EXPRESSED IN: 22 plant structures; EXPRESSED DURING: 13 growth stages; CONTAINS InterPro DOMAIN/s: Ribosomal protein S4 (InterPro:IPR001912), Ribosomal protein S4, conserved site (InterPro:IPR018079), Ribosomal protein S4/S…
Contig13425	-8.90729	-10.8229	'not assigned.unknown'	'(gnl|cdd|33678 : 52.3) no description available & (gnl|cdd|38301 : 50.0) no description available & (reliability: 100.0) & (original description: Contig13425 Contig13425)'
Contig13435	-8.23015	-10.9937	'protein.synthesis.ribosomal protein.eukaryotic.40S subunit.SA'	'(loc_os03g08440.2 : 141.0) no description available & (chl4|509880 : 136.0) no description available & (o22518|rssa_soybn : 135.0) 40S ribosomal protein SA (p40) - Glycine max (Soybean) & (at1g72370 : 134.0) acidic protein associated to 40S ribosomal subunit of ribosomes. Involved in polysome formation during active protein synthesis. Expressed in actively growing tissue.; 40s ribosomal protein …
Contig13440	6.64844	11.1187	'protein.synthesis.ribosomal protein.eukaryotic.40S subunit.S16'	'(at3g04230 : 165.0) Ribosomal protein S5 domain 2-like superfamily protein; FUNCTIONS IN: structural constituent of ribosome; INVOLVED IN: translation; LOCATED IN: cytosolic small ribosomal subunit, cytosolic ribosome, nucleolus, chloroplast, membrane; EXPRESSED IN: 22 plant structures; EXPRESSED DURING: 13 growth stages; CONTAINS InterPro DOMAIN/s: Ribosomal protein S9 (InterPro:IPR000754), Rib…
Contig13447	-8.28069	-10.0998	'not assigned.unknown'	'(gnl|cdd|38301 : 51.2) no description available & (reliability: 100.0) & (original description: Contig13447 Contig13447)'
Contig13459	6.37402	2.51603	'not assigned.unknown'	'(chl4|520070 : 111.0) no description available & (ipr016084 : 105.736595) Haem oxygenase-like, multi-helical & (gnl|cdd|36433 : 55.8) no description available & (reliability: 100.0) & (original description: Contig13459 Contig13459)'
Contig13485	9.86129	10.3185	'not assigned.unknown'	'(gnl|cdd|36433 : 52.7) no description available & (reliability: 100.0) & (original description: Contig13485 Contig13485)'
Contig13491	-10.4285	-11.9758	'not assigned.unknown'	' no hits & (original description: Contig13491 Contig13491)'
Contig13504	8.36466	10.6693	'protein.synthesis.initiation'	'(loc_os03g02960.1 : 124.0) no description available & (at3g12390 : 121.0) Nascent polypeptide-associated complex (NAC), alpha subunit family protein; INVOLVED IN: response to salt stress; LOCATED IN: cytosolic ribosome; EXPRESSED IN: 24 plant structures; EXPRESSED DURING: 13 growth stages; CONTAINS InterPro DOMAIN/s: Ubiquitin-associated/translation elongation factor EF1B, N-terminal (InterPro:I…
Contig13517	6.32441	8.96246	'not assigned.unknown'	'(gnl|cdd|38301 : 53.1) no description available & (reliability: 100.0) & (original description: Contig13517 Contig13517)'
Contig13523	-9.43032	-11.7251	'not assigned.unknown'	'(gnl|cdd|36433 : 50.0) no description available & (reliability: 100.0) & (original description: Contig13523 Contig13523)'
Contig13535	8.83907	8.39704	'not assigned.unknown'	'(gnl|cdd|38301 : 53.1) no description available & (reliability: 100.0) & (original description: Contig13535 Contig13535)'
Contig13541	-6.14566	-9.95247	'not assigned.unknown'	'(gnl|cdd|36433 : 51.2) no description available & (reliability: 100.0) & (original description: Contig13541 Contig13541)'
Contig13555	-5.59707	-10.1379	'not assigned.unknown'	' no hits & (original description: Contig13555 Contig13555)'
Contig13562	-5.52557	-10.6258	'not assigned.unknown'	' no hits & (original description: Contig13562 Contig13562)'
Contig13567	7.77512	10.5385	'not assigned.unknown'	'(gnl|cdd|36433 : 51.6) no description available & (reliability: 100.0) & (original description: Contig13567 Contig13567)'
Contig13577	5.69495	2.0137	'not assigned.unknown'	'(gnl|cdd|38301 : 51.5) no description available & (reliability: 100.0) & (original description: Contig13577 Contig13577)'
Contig13595	-8.80951	-11.1224	'transport.ABC transporters and multidrug resistance systems'	'(loc_os01g73530.1 : 122.0) no description available & (at4g39850 : 121.0) Encodes a peroxisomal protein of the ATP binding cassette (ABC) transporter class (PMP subfamily) with significant identity to the human X-linked adrenoleukodystrophy protein (ALDP). The gene product promotes germination and represses embryo dormancy. ABI3, ABA1, FUS3 and LEC1 are epistatic to this gene. Mutants accumulate…
Contig13599	5.01441	3.65793	'not assigned.unknown'	' no hits & (original description: Contig13599 Contig13599)'
Contig13611	-6.93507	-2.49879	'protein.synthesis.ribosomal protein.eukaryotic.40S subunit.S5'	'(chl4|523702 : 122.0) no description available & (at2g37270 : 121.0) One of two genes encoding the ribosomal protein S5. Expressed at a lower level compared to ATRPS5A.; ribosomal protein 5B (RPS5B); FUNCTIONS IN: structural constituent of ribosome; INVOLVED IN: translation; LOCATED IN: in 7 components; EXPRESSED IN: fruit, cultured cell, pollen tube, leaf; EXPRESSED DURING: seedling growth; CON…
Contig13615	7.12402	2.19219	'misc.acid and other phosphatases'	'(loc_os12g38760.2 : 74.7) no description available & (chl4|512162 : 72.8) no description available & (at4g24890 : 70.9) purple acid phosphatase 24 (PAP24); FUNCTIONS IN: protein serine/threonine phosphatase activity, acid phosphatase activity; INVOLVED IN: biological_process unknown; LOCATED IN: cell wall; EXPRESSED IN: 8 plant structures; EXPRESSED DURING: C globular stage, petal differentiatio…
Contig13627	9.61002	2.53925	'not assigned.unknown'	'(gnl|cdd|36433 : 57.7) no description available & (reliability: 100.0) & (original description: Contig13627 Contig13627)'
Contig13635	-5.97497	-9.14492	'RNA.RNA binding'	'(loc_os07g27300.3 : 104.0) no description available & (at5g51410 : 101.0) LUC7 N_terminus domain-containing protein; FUNCTIONS IN: RNA binding; INVOLVED IN: biological_process unknown; LOCATED IN: cellular_component unknown; EXPRESSED IN: 22 plant structures; EXPRESSED DURING: 13 growth stages; CONTAINS InterPro DOMAIN/s: LUC7 related (InterPro:IPR004882); BEST Arabidopsis thaliana protein match…
Contig13652	-9.35802	-8.90009	'not assigned.unknown'	' no hits & (original description: Contig13652 Contig13652)'
Contig13659	-8.6724	-11.7913	'not assigned.unknown'	'(gnl|cdd|38301 : 51.2) no description available & (reliability: 100.0) & (original description: Contig13659 Contig13659)'
Contig13690	-8.53859	-9.77008	'not assigned.unknown'	' no hits & (original description: Contig13690 Contig13690)'
Contig13709	-8.0217	-9.04586	'redox.ascorbate and glutathione'	'(loc_os10g37420.2 : 103.0) no description available & (at5g53560 : 101.0) Encodes a cytochrome b5 isoform that can be reduced by AtCBR, a cytochrome b5 reductase.; cytochrome B5 isoform E (CB5-E); FUNCTIONS IN: heme binding; LOCATED IN: chloroplast thylakoid membrane, endoplasmic reticulum, plasma membrane, endoplasmic reticulum membrane, vacuole; EXPRESSED IN: 26 plant structures; EXPRESSED DUR…
Contig13712	-9.16275	-11.4421	'not assigned.unknown'	' no hits & (original description: Contig13712 Contig13712)'
Contig13741	-7.15823	-10.204	'not assigned.unknown'	' no hits & (original description: Contig13741 Contig13741)'
Contig13755	-8.68262	-9.69057	'not assigned.unknown'	' no hits & (original description: Contig13755 Contig13755)'
Contig13781	-6.77787	-10.5593	'not assigned.unknown'	' no hits & (original description: Contig13781 Contig13781)'
Contig13782	-9.9829	-10.7795	'not assigned.unknown'	'(gnl|cdd|36433 : 54.7) no description available & (reliability: 100.0) & (original description: Contig13782 Contig13782)'
Contig13787	-7.68889	-10.2535	'not assigned.unknown'	'(gnl|cdd|36433 : 51.2) no description available & (reliability: 100.0) & (original description: Contig13787 Contig13787)'
Contig13795	8.17135	11.5472	'not assigned.unknown'	'(ipr015049 : 104.48383) Domain of unknown function DUF1900 & (reliability: 100.0) & (original description: Contig13795 Contig13795)'
Contig13815	-8.46143	-10.2112	'signalling.phosphinositides.phosphatidylinositol-4-phosphate 5-kinase'	'(at2g26420 : 114.0) Encodes a phosphatidylinositol-4-phosphate 5-kinase. Exclusively expressed in roots. Essential for root hair growth.; 1-phosphatidylinositol-4-phosphate 5-kinase 3 (PIP5K3); CONTAINS InterPro DOMAIN/s: Phosphatidylinositol-4-phosphate 5-kinase, core, subgroup (InterPro:IPR016034), Phosphatidylinositol-4-phosphate 5-kinase, plant (InterPro:IPR017163), MORN motif (InterPro:IPR0…
Contig13825	7.07333	11.1612	'not assigned.unknown'	'(q9smh3|dyh1a_chlre : 106.0) Dynein-1-alpha heavy chain, flagellar inner arm I1 complex (1-alpha DHC) (Dynein-1, subspecies f) - Chlamydomonas reinhardtii & (chl4|512502 : 106.0) no description available & (gnl|cdd|38301 : 51.2) no description available & (reliability: 100.0) & (original description: Contig13825 Contig13825)'
Contig13830	-7.68259	-9.42341	'cell.organisation'	'(at2g03430 : 90.9) Ankyrin repeat family protein; INVOLVED IN: biological_process unknown; LOCATED IN: cell wall; EXPRESSED IN: 25 plant structures; EXPRESSED DURING: 13 growth stages; CONTAINS InterPro DOMAIN/s: Ankyrin repeat-containing domain (InterPro:IPR020683), Ankyrin repeat (InterPro:IPR002110); BEST Arabidopsis thaliana protein match is: ankyrin repeat protein (TAIR:AT5G66055.1); Has 13…
Contig13834	-7.67045	-10.1785	'RNA.processing'	'(chl4|525304 : 151.0) no description available & (ipr015943 : 126.662384) WD40/YVTN repeat-like-containing domain & (loc_os03g51550.3 : 118.0) no description available & (at2g41500 : 107.0) Encodes LACHESIS (LIS), a protein with seven WD40 repeats. LIS is homologous to the yeast splicing factor PRP4 which is associated with the U4/U6 complex of the spliceosome. LIS is involved in a mechanism tha…
Contig13852	-8.18978	-11.6022	'not assigned.unknown'	' no hits & (original description: Contig13852 Contig13852)'
Contig13856	-6.25806	-8.22769	'protein.degradation.ubiquitin.E3.SCF.SKP'	'(at3g25650 : 105.0) SKP1-like 15 (SK15); FUNCTIONS IN: ubiquitin-protein ligase activity; INVOLVED IN: ubiquitin-dependent protein catabolic process; LOCATED IN: SCF ubiquitin ligase complex; EXPRESSED IN: 6 plant structures; CONTAINS InterPro DOMAIN/s: E3 ubiquitin ligase, SCF complex, Skp subunit (InterPro:IPR016897), SKP1 component, dimerisation (InterPro:IPR016072), SKP1 component (InterPro:…
Contig13861	-9.17544	-11.0023	'not assigned.unknown'	'(gnl|cdd|33678 : 58.9) no description available & (gnl|cdd|38301 : 52.3) no description available & (reliability: 100.0) & (original description: Contig13861 Contig13861)'
Contig13882	8.21831	11.5755	'protein.synthesis.ribosomal protein.eukaryotic.40S subunit.S8'	'(chl4|523318 : 203.0) no description available & (loc_os04g28180.1 : 187.0) no description available & (p49199|rs8_orysa : 186.0) 40S ribosomal protein S8 - Oryza sativa (Rice) & (at5g59240 : 180.0) Ribosomal protein S8e family protein; FUNCTIONS IN: structural constituent of ribosome; INVOLVED IN: translation, ribosome biogenesis; LOCATED IN: cytosolic small ribosomal subunit, cytosolic ribosom…
Contig13889	7.60641	10.0646	'not assigned.unknown'	' no hits & (original description: Contig13889 Contig13889)'
Contig13910	-8.44599	-9.71802	'not assigned.unknown'	' no hits & (original description: Contig13910 Contig13910)'
Contig13946	-5.52721	-9.3406	'not assigned.unknown'	' no hits & (original description: Contig13946 Contig13946)'
Contig13958	7.01404	8.34104	'not assigned.unknown'	' no hits & (original description: Contig13958 Contig13958)'
Contig13998	-6.64494	-10.0359	'not assigned.unknown'	' no hits & (original description: Contig13998 Contig13998)'
Contig14002	6.05373	1.85592	'not assigned.unknown'	'(loc_os01g42340.1 : 94.4) no description available & (reliability: 100.0) & (original description: Contig14002 Contig14002)'
Contig14010	-5.24499	-10.5283	'protein.degradation.aspartate protease'	'(p42211|asprx_orysa : 68.2) Aspartic proteinase precursor (EC 3.4.23.-) - Oryza sativa (Rice) & (loc_os05g04630.6 : 68.2) no description available & (at4g04460 : 65.9) Saposin-like aspartyl protease family protein; FUNCTIONS IN: aspartic-type endopeptidase activity; INVOLVED IN: response to cadmium ion, proteolysis; LOCATED IN: endomembrane system; EXPRESSED IN: 16 plant structures; EXPRESSED DU…
Contig14022	3.48711	1.8239	'not assigned.unknown'	'(gnl|cdd|36433 : 56.6) no description available & (reliability: 100.0) & (original description: Contig14022 Contig14022)'
Contig14054	7.26172	10.61	'not assigned.unknown'	'(gnl|cdd|36433 : 55.4) no description available & (reliability: 100.0) & (original description: Contig14054 Contig14054)'
Contig14056	-6.3264	-10.0916	'not assigned.unknown'	' no hits & (original description: Contig14056 Contig14056)'
Contig14057	7.16743	2.80929	'transport.H+ transporting pyrophosphatase'	'(loc_os06g08080.1 : 97.4) no description available & (chl4|519634 : 96.7) no description available & (p21616|avp_phaau : 92.0) Pyrophosphate-energized vacuolar membrane proton pump (EC 3.6.1.1) (Pyrophosphate-energized inorganic pyrophosphatase) (H(+)-PPase) (Vacuolar H(+)-pyrophosphatase) - Phaseolus aureus (Mung bean) (Vigna radiata) & (at1g15690 : 91.7) Encodes a H(+)-translocating (pyrophosp…
Contig14067	-8.47131	-8.57291	'not assigned.unknown'	'(gnl|cdd|38301 : 53.5) no description available & (gnl|cdd|82074 : 52.1) no description available & (reliability: 100.0) & (original description: Contig14067 Contig14067)'
Contig14078	7.48517	10.338	'not assigned.unknown'	' no hits & (original description: Contig14078 Contig14078)'
Contig14089	8.12549	8.82075	'PS.lightreaction.ATP synthase.alpha subunit'	'(p26854|atpam_marpo : 327.0) ATP synthase subunit alpha, mitochondrial (EC 3.6.3.14) - Marchantia polymorpha (Liverwort) & (loc_os09g08910.1 : 305.0) no description available & (atmg01190 : 304.0) ATPase subunit 1; ATP synthase subunit 1 (ATP1); FUNCTIONS IN: copper ion binding, cobalt ion binding, zinc ion binding; INVOLVED IN: response to oxidative stress; LOCATED IN: mitochondrion, cell wall;…
Contig14106	-6.0504	-10.4546	'not assigned.no ontology'	'(loc_os03g64190.2 : 89.0) no description available & (at5g21160 : 85.9) LA RNA-binding protein; FUNCTIONS IN: molecular_function unknown; INVOLVED IN: biological_process unknown; LOCATED IN: cytosol, nucleus; EXPRESSED IN: 24 plant structures; EXPRESSED DURING: 13 growth stages; CONTAINS InterPro DOMAIN/s: Winged helix-turn-helix transcription repressor DNA-binding (InterPro:IPR011991), RNA-bind…
Contig14108	5.45457	10.5971	'stress.abiotic.heat'	'(loc_os01g62290.1 : 93.2) no description available & (o24581|bip3_maize : 92.8) Luminal-binding protein 3 precursor (BiP3) - Zea mays (Maize) & (at5g02490 : 89.0) Heat shock protein 70 (Hsp 70) family protein; FUNCTIONS IN: protein binding; INVOLVED IN: protein folding, response to cadmium ion, response to heat, response to bacterium; LOCATED IN: cytosol, cell wall, plasma membrane; EXPRESSED IN…
Contig14110	-7.17549	-8.83639	'not assigned.unknown'	' no hits & (original description: Contig14110 Contig14110)'
Contig14131	9.07686	11.8805	'protein.synthesis.ribosomal protein.eukaryotic.60S subunit.L18A'	'(q943f3|rl18a_orysa : 219.0) 60S ribosomal protein L18a - Oryza sativa (Rice) & (loc_os01g54870.1 : 219.0) no description available & (at1g29965 : 217.0) Ribosomal protein L18ae/LX family protein; FUNCTIONS IN: structural constituent of ribosome; INVOLVED IN: translation, ribosome biogenesis; LOCATED IN: ribosome, cytosolic large ribosomal subunit; CONTAINS InterPro DOMAIN/s: Ribosomal protein L…
Contig14132	8.65826	8.93725	'protein.synthesis.ribosomal protein.eukaryotic.60S subunit.L18A'	'(at1g29965 : 210.0) Ribosomal protein L18ae/LX family protein; FUNCTIONS IN: structural constituent of ribosome; INVOLVED IN: translation, ribosome biogenesis; LOCATED IN: ribosome, cytosolic large ribosomal subunit; CONTAINS InterPro DOMAIN/s: Ribosomal protein L18ae/LX (InterPro:IPR021138), Ribosomal protein L18ae (InterPro:IPR002670); BEST Arabidopsis thaliana protein match is: 60S ribosomal …
Contig14140	-7.36522	-10.3849	'cell.division'	'(chl4|516997 : 66.2) no description available & (at5g06110 : 64.7) DnaJ domain ;Myb-like DNA-binding domain; FUNCTIONS IN: heat shock protein binding, DNA binding; INVOLVED IN: protein folding; EXPRESSED IN: 23 plant structures; EXPRESSED DURING: 13 growth stages; CONTAINS InterPro DOMAIN/s: Molecular chaperone, heat shock protein, Hsp40, DnaJ (InterPro:IPR015609), Heat shock protein DnaJ, N-ter…
Contig14151	-6.35929	-10.0153	'not assigned.unknown'	' no hits & (original description: Contig14151 Contig14151)'
Contig14168	-6.48937	-10.5484	'not assigned.unknown'	' no hits & (original description: Contig14168 Contig14168)'
Contig14169	-9.28082	-11.3546	'misc.misc2'	'(at3g56460 : 130.0) GroES-like zinc-binding alcohol dehydrogenase family protein; FUNCTIONS IN: oxidoreductase activity, binding, zinc ion binding, catalytic activity; INVOLVED IN: oxidation reduction, metabolic process; LOCATED IN: peroxisome; EXPRESSED IN: 22 plant structures; EXPRESSED DURING: 13 growth stages; CONTAINS InterPro DOMAIN/s: GroES-like (InterPro:IPR011032), NAD(P)-binding domain…
Contig14181	-8.05075	-10.2058	'not assigned.unknown'	' no hits & (original description: Contig14181 Contig14181)'
Contig14189	-8.59331	-10.7554	'protein.synthesis.elongation'	'(loc_os04g45490.1 : 253.0) no description available & (at1g62750 : 249.0) Nuclear encoded protein consists of the five domains conserved in EF-G proteins, with two GTP-binding sites in the first domain, and an additional transit peptide at the N-terminus. Localized in chloroplasts. Point mutation results in a delay in the onset of germination. At early developmental stage embryos still contain u…
Contig14192	-8.61275	-10.4315	'nucleotide metabolism.degradation'	'(at4g04955 : 58.2) Encodes an allantoinase which is involved in allantoin degradation and assimilation. Gene expression was induced when allantoin was added to the medium. The insertion mutant, ataln m2-1, did not grow well on the MS medium where allantoin, instead of ammonium nitrate, was supplied.; allantoinase (ALN); CONTAINS InterPro DOMAIN/s: Amidohydrolase 1 (InterPro:IPR006680), Allantoin…
Contig14210	-5.98026	-11.124	'not assigned.unknown'	' no hits & (original description: Contig14210 Contig14210)'
Contig14231	8.27793	1.4972	'not assigned.unknown'	' no hits & (original description: Contig14231 Contig14231)'
Contig14232	5.31596	8.89902	'not assigned.unknown'	'(gnl|cdd|38301 : 55.0) no description available & (reliability: 100.0) & (original description: Contig14232 Contig14232)'
Contig14235	-5.96035	-10.5116	'hormone metabolism.ethylene.induced-regulated-responsive-activated'	'(chl4|519165 : 78.6) no description available & (at2g42680 : 71.6) One of three genes in A. thaliana encoding multiprotein bridging factor 1, a highly conserved transcriptional coactivator. May serve as a bridging factor between a bZIP factor and TBP. Its expression is developmentally regulated.; multiprotein bridging factor 1A (MBF1A); CONTAINS InterPro DOMAIN/s: Lambda repressor-like, DNA-bind…
Contig14241	-8.25368	-11.0641	'not assigned.unknown'	'(gnl|cdd|38301 : 51.2) no description available & (reliability: 100.0) & (original description: Contig14241 Contig14241)'
Contig14267	6.36567	10.3917	'not assigned.unknown'	'(ipr012827 : 55.89692) Haemerythrin-like, metal-binding & (reliability: 100.0) & (original description: Contig14267 Contig14267)'
Contig14271	7.19766	8.9911	'not assigned.unknown'	'(gnl|cdd|36433 : 55.8) no description available & (reliability: 100.0) & (original description: Contig14271 Contig14271)'
Contig14291	6.73377	10.9146	'not assigned.unknown'	' no hits & (original description: Contig14291 Contig14291)'
Contig14293	5.90584	8.23007	'not assigned.unknown'	' no hits & (original description: Contig14293 Contig14293)'
Contig14298	-9.10022	-9.10839	'not assigned.unknown'	' no hits & (original description: Contig14298 Contig14298)'
Contig14301	-8.90464	-10.347	'development.unspecified'	'(loc_os03g49210.1 : 109.0) no description available & (at5g14520 : 102.0) pescadillo-related; FUNCTIONS IN: transcription coactivator activity; INVOLVED IN: cell proliferation; LOCATED IN: nucleolus, intracellular; EXPRESSED IN: 22 plant structures; EXPRESSED DURING: 13 growth stages; CONTAINS InterPro DOMAIN/s: Pescadillo, N-terminal (InterPro:IPR010613), BRCT (InterPro:IPR001357); Has 503 Blas…
Contig14318	-5.49079	-8.32287	'stress.abiotic.heat'	'(q84q72|hsp24_orysa : 77.0) 17.4 kDa class I heat shock protein 4 - Oryza sativa (Rice) & (loc_os03g16030.1 : 77.0) no description available & (at1g07400 : 74.3) HSP20-like chaperones superfamily protein; CONTAINS InterPro DOMAIN/s: Heat shock protein Hsp20 (InterPro:IPR002068), HSP20-like chaperone (InterPro:IPR008978); BEST Arabidopsis thaliana protein match is: HSP20-like chaperones superfami…
Contig14323	9.72247	8.09238	'protein.synthesis.elongation'	'(at1g30230 : 65.5) Glutathione S-transferase, C-terminal-like;Translation elongation factor EF1B/ribosomal protein S6; FUNCTIONS IN: translation elongation factor activity; INVOLVED IN: translational elongation; LOCATED IN: plasma membrane, eukaryotic translation elongation factor 1 complex; EXPRESSED IN: guard cell; CONTAINS InterPro DOMAIN/s: Translation elongation factor EF1B/ribosomal protei…
Contig14344	8.51186	11.6403	'protein.synthesis.ribosomal protein.eukaryotic.60S subunit.L27A'	'(chl4|519308 : 103.0) no description available & (loc_os07g42170.1 : 100.0) no description available & (at1g23290 : 96.3) Encodes a ribosomal protein L27A, a constituent of the large subunit of the ribosomal complex. Regulated by TCP20.; RPL27AB; FUNCTIONS IN: structural constituent of ribosome; INVOLVED IN: translation; LOCATED IN: cytosolic ribosome, ribosome, cytosolic large ribosomal subunit…
Contig14350	6.52302	10.2102	'not assigned.unknown'	'(gnl|cdd|33678 : 57.0) no description available & (reliability: 100.0) & (original description: Contig14350 Contig14350)'
Contig14397	-5.82221	-1.98456	'misc.short chain dehydrogenase/reductase (SDR)'	'(at3g03330 : 69.7) NAD(P)-binding Rossmann-fold superfamily protein; FUNCTIONS IN: oxidoreductase activity, binding, catalytic activity; INVOLVED IN: oxidation reduction, metabolic process; LOCATED IN: endoplasmic reticulum, plasma membrane; EXPRESSED IN: 25 plant structures; EXPRESSED DURING: 13 growth stages; CONTAINS InterPro DOMAIN/s: Short-chain dehydrogenase/reductase, conserved site (Inte…
Contig14406	7.75623	10.8797	'not assigned.unknown'	'(gnl|cdd|36433 : 54.7) no description available & (reliability: 100.0) & (original description: Contig14406 Contig14406)'
Contig14420	6.10868	1.23603	'not assigned.unknown'	'(gnl|cdd|36433 : 60.4) no description available & (reliability: 100.0) & (original description: Contig14420 Contig14420)'
Contig14432	-7.65586	-9.65405	'protein.synthesis.initiation'	'(chl4|519056 : 112.0) no description available & (at5g35680 : 105.0) Nucleic acid-binding, OB-fold-like protein; FUNCTIONS IN: RNA binding, translation initiation factor activity; INVOLVED IN: translational initiation; LOCATED IN: cellular_component unknown; EXPRESSED IN: 24 plant structures; EXPRESSED DURING: 15 growth stages; CONTAINS InterPro DOMAIN/s: Nucleic acid-binding, OB-fold (InterPro:…
Contig14433	6.49865	8.22859	'RNA.processing.ribonucleases'	'(chl4|516432 : 102.0) no description available & (loc_os07g33240.1 : 98.2) no description available & (at3g20390 : 92.4) endoribonuclease L-PSP family protein; FUNCTIONS IN: endoribonuclease activity; INVOLVED IN: response to cadmium ion; LOCATED IN: thylakoid, mitochondrion, chloroplast, plastid, vacuole; EXPRESSED IN: 27 plant structures; EXPRESSED DURING: 16 growth stages; CONTAINS InterPro D…
Contig14447	-9.67415	-10.7899	'not assigned.unknown'	' no hits & (original description: Contig14447 Contig14447)'
Contig14459	-9.13797	-10.748	'not assigned.unknown'	' no hits & (original description: Contig14459 Contig14459)'
Contig14470	-9.95237	-11.5003	'not assigned.unknown'	'(chl4|513629 : 54.3) no description available & (reliability: 100.0) & (original description: Contig14470 Contig14470)'
Contig14480	-9.45056	-11.2134	'RNA.regulation of transcription.putative transcription regulator'	'(gnl|cdd|36433 : 54.3) no description available & (at1g20220 : 53.1) Alba DNA/RNA-binding protein; FUNCTIONS IN: nucleic acid binding; INVOLVED IN: biological_process unknown; LOCATED IN: plant-type cell wall; EXPRESSED IN: 25 plant structures; EXPRESSED DURING: 15 growth stages; CONTAINS InterPro DOMAIN/s: Alba, DNA/RNA-binding protein (InterPro:IPR002775); BEST Arabidopsis thaliana protein mat…
Contig14481	-8.11952	-11.6214	'cell.organisation.cytoskeleton.mikrotubuli'	'(p14641|tba2_maize : 253.0) Tubulin alpha-2 chain (Alpha-2 tubulin) - Zea mays (Maize) & (loc_os11g14220.3 : 253.0) no description available & (chl4|521991 : 251.0) no description available & (at5g19780 : 246.0) Encodes an isoform of alpha tubulin. Closely related to adjacent gene TUA3 suggesting recent duplication.; tubulin alpha-5 (TUA5); FUNCTIONS IN: structural constituent of cytoskeleton; I…
Contig14491	7.48661	2.67236	'not assigned.unknown'	' no hits & (original description: Contig14491 Contig14491)'
Contig14529	6.30782	10.1693	'not assigned.unknown'	' no hits & (original description: Contig14529 Contig14529)'
Contig14542	-5.70298	-8.10919	'not assigned.unknown'	' no hits & (original description: Contig14542 Contig14542)'
Contig14572	10.4901	11.9853	'not assigned.unknown'	' no hits & (original description: Contig14572 Contig14572)'
Contig14584	-7.66417	-10.0778	'signalling.phosphinositides.phosphatidylinositol-4-phosphate 5-kinase'	'(loc_os03g49800.1 : 128.0) no description available & (at2g26420 : 127.0) Encodes a phosphatidylinositol-4-phosphate 5-kinase. Exclusively expressed in roots. Essential for root hair growth.; 1-phosphatidylinositol-4-phosphate 5-kinase 3 (PIP5K3); CONTAINS InterPro DOMAIN/s: Phosphatidylinositol-4-phosphate 5-kinase, core, subgroup (InterPro:IPR016034), Phosphatidylinositol-4-phosphate 5-kinase,…
Contig14601	-6.89146	-8.78207	'amino acid metabolism.synthesis.serine-glycine-cysteine group.serine.phosphoglycerate dehydrogenase'	'(chl4|524866 : 94.4) no description available & (loc_os04g55720.2 : 87.4) no description available & (at1g17745 : 87.0) encodes a 3-Phosphoglycerate dehydrogenase; D-3-phosphoglycerate dehydrogenase; CONTAINS InterPro DOMAIN/s: D-3-phosphoglycerate dehydrogenase (InterPro:IPR006236), D-isomer specific 2-hydroxyacid dehydrogenase, catalytic domain (InterPro:IPR006139), D-isomer specific 2-hydroxy…
Contig14602	-6.25857	-7.0526	'amino acid metabolism.synthesis.serine-glycine-cysteine group.serine.phosphoglycerate dehydrogenase'	'(chl4|524866 : 72.0) no description available & (at3g19480 : 68.2) D-3-phosphoglycerate dehydrogenase; FUNCTIONS IN: in 7 functions; INVOLVED IN: oxidation reduction, L-serine biosynthetic process, metabolic process; LOCATED IN: mitochondrion, chloroplast; EXPRESSED IN: 19 plant structures; EXPRESSED DURING: 10 growth stages; CONTAINS InterPro DOMAIN/s: D-3-phosphoglycerate dehydrogenase (InterP…
Contig14604	6.12555	2.3126	'protein.aa activation.glycine-tRNA ligase'	'(at1g29880 : 151.0) glycyl-tRNA synthetase / glycine--tRNA ligase; FUNCTIONS IN: glycine-tRNA ligase activity, nucleotide binding, aminoacyl-tRNA ligase activity, ATP binding; INVOLVED IN: response to cadmium ion, glycyl-tRNA aminoacylation; LOCATED IN: mitochondrion; EXPRESSED IN: 24 plant structures; EXPRESSED DURING: 14 growth stages; CONTAINS InterPro DOMAIN/s: Aminoacyl-tRNA synthetase, cla…
Contig14616	7.28079	11.5031	'protein.synthesis.ribosomal protein.eukaryotic.60S subunit.L4/L1'	'(chl4|519717 : 129.0) no description available & (at3g09630 : 126.0) Ribosomal protein L4/L1 family; FUNCTIONS IN: structural constituent of ribosome; INVOLVED IN: translation; LOCATED IN: in 7 components; EXPRESSED IN: 26 plant structures; EXPRESSED DURING: 14 growth stages; CONTAINS InterPro DOMAIN/s: Ribosomal protein L4/L1e (InterPro:IPR002136), Ribosomal protein L4/L1e, eukaryotic/archaeal,…
Contig14624	-7.92342	-9.28177	'not assigned.unknown'	' no hits & (original description: Contig14624 Contig14624)'
Contig14631	-6.20031	-10.6965	'not assigned.unknown'	'(at4g27020 : 187.0) unknown protein; FUNCTIONS IN: molecular_function unknown; LOCATED IN: vacuole; BEST Arabidopsis thaliana protein match is: unknown protein (TAIR:AT5G54870.1); Has 1807 Blast hits to 1807 proteins in 277 species: Archae - 0; Bacteria - 0; Metazoa - 736; Fungi - 347; Plants - 385; Viruses - 0; Other Eukaryotes - 339 (source: NCBI BLink). & (loc_os01g58114.2 : 187.0) no descrip…
Contig14634	10.7168	11.736	'protein.synthesis.ribosomal protein.eukaryotic.60S subunit.L36'	'(loc_os01g62350.1 : 106.0) no description available & (chl4|512498 : 106.0) no description available & (at2g37600 : 99.0) Ribosomal protein L36e family protein; FUNCTIONS IN: structural constituent of ribosome; INVOLVED IN: translation; LOCATED IN: ribosome, cytosolic large ribosomal subunit; EXPRESSED IN: 22 plant structures; EXPRESSED DURING: 13 growth stages; CONTAINS InterPro DOMAIN/s: Ribos…
Contig14653	-9.04997	-11.6003	'signalling.G-proteins'	'(loc_os04g20220.1 : 57.4) no description available & (chl4|523570 : 54.3) no description available & (at1g18070 : 50.8) Translation elongation factor EF1A/initiation factor IF2gamma family protein; FUNCTIONS IN: translation factor activity, nucleic acid binding, GTP binding, GTPase activity; EXPRESSED IN: 25 plant structures; EXPRESSED DURING: 15 growth stages; CONTAINS InterPro DOMAIN/s: Transl…
Contig14661	-5.9109	-10.2778	'not assigned.unknown'	' no hits & (original description: Contig14661 Contig14661)'
Contig14663	-8.31922	-10.4832	'not assigned.unknown'	'(gnl|cdd|38301 : 52.3) no description available & (reliability: 100.0) & (original description: Contig14663 Contig14663)'
Contig14681	-6.42558	-10.1509	'not assigned.unknown'	' no hits & (original description: Contig14681 Contig14681)'
Contig14691	8.0441	10.8663	'redox.thioredoxin'	'(q42443|trxh_orysa : 92.4) Thioredoxin H-type (TRX-H) (Phloem sap 13 kDa protein 1) - Oryza sativa (Rice) & (loc_os07g08840.1 : 92.4) no description available & (at5g39950 : 87.4) encodes a cytosolic thioredoxin that reduces disulfide bridges of target proteins by the reversible formation of a disulfide bridge between two neighboring Cys residues present in the active site. Thioredoxins have bee…
Contig14698	6.62219	11.16	'not assigned.unknown'	'(chl4|512434 : 53.5) no description available & (reliability: 100.0) & (original description: Contig14698 Contig14698)'
Contig14705	-7.38463	-11.0757	'signalling.lipids'	'(ipr002913 : 68.48977) Lipid-binding START & (at2g28320 : 58.9) Pleckstrin homology (PH) and lipid-binding START domains-containing protein; FUNCTIONS IN: phosphoinositide binding; INVOLVED IN: signal transduction; LOCATED IN: plasma membrane; EXPRESSED IN: 24 plant structures; EXPRESSED DURING: 15 growth stages; CONTAINS InterPro DOMAIN/s: Protein of unknown function DUF1336 (InterPro:IPR009769…
Contig14708	7.82752	2.41821	'cell.cycle'	'(at3g63120 : 56.2) cyclin p1;1 (CYCP1;1); CONTAINS InterPro DOMAIN/s: Negative regulatory factor PREG (InterPro:IPR012389), Cyclin-like (InterPro:IPR011028), Cyclin-related (InterPro:IPR013763), Cyclin-related 2 (InterPro:IPR013922), Cyclin (InterPro:IPR006670); BEST Arabidopsis thaliana protein match is: cyclin p4;1 (TAIR:AT2G44740.1); Has 1179 Blast hits to 1177 proteins in 221 species: Archae…
Contig14714	-5.70795	-10.019	'not assigned.unknown'	'(gnl|cdd|38301 : 53.5) no description available & (reliability: 100.0) & (original description: Contig14714 Contig14714)'
Contig14719	-7.03776	-9.08568	'not assigned.unknown'	' no hits & (original description: Contig14719 Contig14719)'
Contig14749	6.08468	10.5205	'not assigned.unknown'	' no hits & (original description: Contig14749 Contig14749)'
Contig14757	7.15822	9.17918	'not assigned.unknown'	'(gnl|cdd|38301 : 56.2) no description available & (reliability: 100.0) & (original description: Contig14757 Contig14757)'
Contig14765	-6.87725	-8.68866	'not assigned.unknown'	'(chl4|518304 : 90.5) no description available & (ipr007815 : 84.607864) Erythromycin esterase & (reliability: 100.0) & (original description: Contig14765 Contig14765)'
Contig14768	-5.44545	-2.89265	'not assigned.unknown'	'(gnl|cdd|82074 : 52.9) no description available & (reliability: 100.0) & (original description: Contig14768 Contig14768)'
Contig14771	8.49419	1.95635	'protein.synthesis.elongation'	'(chl4|523112 : 152.0) no description available & (p34823|ef1a2_dauca : 66.6) Elongation factor 1-alpha (EF-1-alpha) - Daucus carota (Carrot) & (loc_os03g08060.2 : 65.1) no description available & (at5g60390 : 64.3) GTP binding Elongation factor Tu family protein; FUNCTIONS IN: calmodulin binding, translation elongation factor activity; INVOLVED IN: translational elongation; LOCATED IN: mitochond…
Contig14775	-7.63503	-8.04933	'TCA / org transformation.TCA.CS'	'(chl4|513161 : 92.4) no description available & (o80433|cisy_dauca : 83.6) Citrate synthase, mitochondrial precursor (EC 2.3.3.1) - Daucus carota (Carrot) & (at3g60100 : 82.8) citrate synthase 5 (CSY5); FUNCTIONS IN: citrate (SI)-synthase activity, transferase activity, transferring acyl groups, acyl groups converted into alkyl on transfer; INVOLVED IN: cellular carbohydrate metabolic process, t…
Contig14782	4.58044	2.7916	'not assigned.unknown'	'(gnl|cdd|36433 : 57.3) no description available & (reliability: 100.0) & (original description: Contig14782 Contig14782)'
Contig14797	5.21283	1.61057	'protein.degradation.ubiquitin.proteasom'	'(chl4|521984 : 354.0) no description available & (at5g20000 : 353.0) AAA-type ATPase family protein; FUNCTIONS IN: hydrolase activity, nucleoside-triphosphatase activity, ATPase activity, nucleotide binding, ATP binding; INVOLVED IN: protein catabolic process, ubiquitin-dependent protein catabolic process; LOCATED IN: proteasome regulatory particle, base subcomplex, proteasome complex, nucleus; …
Contig14808	-9.48242	-11.5429	'protein.synthesis.ribosome biogenesis.Pre-rRNA processing and modifications.snoRNPs'	'(ipr007151 : 185.97876) Mpp10 protein & (loc_os11g04200.1 : 167.0) no description available & (at5g66540 : 166.0) FUNCTIONS IN: molecular_function unknown; INVOLVED IN: rRNA processing; LOCATED IN: cytosol, nucleolus, nucleus; EXPRESSED IN: 22 plant structures; EXPRESSED DURING: 12 growth stages; CONTAINS InterPro DOMAIN/s: U3 small nucleolar ribonucleoprotein complex, subunit Mpp10p (InterPro:I…
Contig14834	-5.12663	-8.01469	'not assigned.unknown'	'(gnl|cdd|36433 : 50.0) no description available & (reliability: 100.0) & (original description: Contig14834 Contig14834)'
Contig14836	-8.35572	-10.4125	'not assigned.unknown'	'(gnl|cdd|38301 : 50.4) no description available & (reliability: 100.0) & (original description: Contig14836 Contig14836)'
Contig14845	6.63944	11.1518	'not assigned.unknown'	'(gnl|cdd|36433 : 53.5) no description available & (reliability: 100.0) & (original description: Contig14845 Contig14845)'
Contig14871	-9.46124	-10.8368	'not assigned.unknown'	' no hits & (original description: Contig14871 Contig14871)'
Contig14889	-6.05816	-10.8838	'DNA.synthesis/chromatin structure'	'(loc_os01g36890.1 : 119.0) no description available & (at5g11200 : 114.0) DEAD/DEAH box RNA helicase family protein ; FUNCTIONS IN: helicase activity, ATP-dependent helicase activity, nucleic acid binding, ATP binding; INVOLVED IN: biological_process unknown; EXPRESSED IN: male gametophyte, guard cell, pollen tube; EXPRESSED DURING: M germinated pollen stage; CONTAINS InterPro DOMAIN/s: RNA heli…
Contig14893	5.94765	2.51236	'mitochondrial electron transport / ATP synthesis.NADH-DH.type II.internal matrix'	'(loc_os01g61410.1 : 124.0) no description available & (at1g07180 : 122.0) Internal NAD(P)H dehydrogenase in mitochondria. The predicted protein sequence has high homology with other designated NAD(P)H DHs from microorganisms; the capacity for matrix NAD(P)H oxidation via the rotenone-insensitive pathway is significantly reduced in the Atndi1 mutant plant line; the in vitro translation product of…
Contig14896	7.42533	10.2728	'transport.amino acids'	'(ipr013057 : 63.639473) Amino acid transporter, transmembrane & (at5g65990 : 63.5) Transmembrane amino acid transporter family protein; CONTAINS InterPro DOMAIN/s: Amino acid transporter, transmembrane (InterPro:IPR013057); BEST Arabidopsis thaliana protein match is: Transmembrane amino acid transporter family protein (TAIR:AT2G42005.1); Has 1807 Blast hits to 1807 proteins in 277 species: Archa…
Contig14897	-5.2539	-8.85038	'protein.synthesis.initiation'	'(loc_os06g39640.1 : 79.0) no description available & (at5g43810 : 73.9) Encodes a member of the EIF2C (elongation initiation factor 2c)/ Argonaute class of proteins. Required to establish the central-peripheral organization of the embryo apex. Along with WUS and CLV genes, controls the relative organization of central zone and peripheral zone cells in meristems. Acts in embryonic provascular tis…
Contig14949	5.47421	1.43075	'cell.organisation'	'(loc_os03g63090.1 : 231.0) no description available & (at4g14147 : 215.0) actin-related protein 2/3 complex 34kDa subunit family / arp2/3 complex 34kDa subunit family; ARPC4; CONTAINS InterPro DOMAIN/s: ARP23 complex 20kDa subunit (InterPro:IPR008384). & (ipr008384 : 176.42358) ARP23 complex 20kDa subunit & (chl4|523056 : 134.0) no description available & (gnl|cdd|38301 : 54.2) no description av…
Contig14973	-8.84226	-9.62114	'cell.cycle.peptidylprolyl isomerase'	'(loc_os06g49480.2 : 192.0) no description available & (chl4|510648 : 191.0) no description available & (at4g38740 : 190.0) Encodes cytosolic cyclophilin ROC1.; rotamase CYP 1 (ROC1); FUNCTIONS IN: peptidyl-prolyl cis-trans isomerase activity; INVOLVED IN: protein folding, response to cadmium ion, signal transduction; LOCATED IN: cytosol, apoplast, plasma membrane; EXPRESSED IN: 26 plant structur…
Contig14977	-9.6973	-11.7632	'not assigned.unknown'	' no hits & (original description: Contig14977 Contig14977)'
Contig15010	-9.09262	-10.32	'protein.degradation.ubiquitin.E2'	'(chl4|516956 : 160.0) no description available & (loc_os09g12230.1 : 157.0) no description available & (at3g08690 : 156.0) ubiquitin-conjugating enzyme 11 (UBC11); CONTAINS InterPro DOMAIN/s: Ubiquitin-conjugating enzyme/RWD-like (InterPro:IPR016135), Ubiquitin-conjugating enzyme, E2 (InterPro:IPR000608); BEST Arabidopsis thaliana protein match is: ubiquitin-conjugating enzyme 10 (TAIR:AT5G53300…
Contig15013	-9.49038	-11.9473	'not assigned.unknown'	'(at5g64400 : 62.4) BEST Arabidopsis thaliana protein match is: Cox19-like CHCH family protein (TAIR:AT5G09570.1); Has 127 Blast hits to 125 proteins in 40 species: Archae - 0; Bacteria - 9; Metazoa - 16; Fungi - 2; Plants - 64; Viruses - 0; Other Eukaryotes - 36 (source: NCBI BLink). & (loc_os03g48080.1 : 62.4) no description available & (gnl|cdd|38301 : 57.3) no description available & (reliabi…
Contig15022	6.20424	10.9196	'not assigned.unknown'	'(gnl|cdd|38301 : 53.9) no description available & (reliability: 100.0) & (original description: Contig15022 Contig15022)'
Contig15043	5.14248	1.87895	'protein.degradation.ubiquitin.E2'	'(loc_os05g38550.2 : 179.0) no description available & (at3g46460 : 171.0) ubiquitin-conjugating enzyme 13 (UBC13); CONTAINS InterPro DOMAIN/s: Ubiquitin-conjugating enzyme/RWD-like (InterPro:IPR016135), Ubiquitin-conjugating enzyme, E2 (InterPro:IPR000608); BEST Arabidopsis thaliana protein match is: ubiquitin carrier protein 7 (TAIR:AT5G59300.1); Has 10290 Blast hits to 10255 proteins in 396 sp…
Contig15047	6.11557	2.13854	'not assigned.unknown'	' no hits & (original description: Contig15047 Contig15047)'
Contig15059	4.99763	2.50416	'not assigned.unknown'	'(gnl|cdd|36139 : 57.6) no description available & (reliability: 100.0) & (original description: Contig15059 Contig15059)'
Contig15068	7.06427	7.65988	'not assigned.unknown'	'(gnl|cdd|38301 : 52.3) no description available & (reliability: 100.0) & (original description: Contig15068 Contig15068)'
Contig15089	7.89483	8.44342	'not assigned.no ontology'	'(ipr011323 : 92.26592) Mss4/translationally controlled tumour-associated TCTP & (q9m5g3|tctp_horvu : 71.2) Translationally-controlled tumor protein homolog (TCTP) (HTP) - Hordeum vulgare (Barley) & (at3g05540 : 70.5) Methionine sulfoxide reductase (MSS4-like) family protein; CONTAINS InterPro DOMAIN/s: Translationally controlled tumour protein (InterPro:IPR018105), Mss4/translationally controlle…
Contig15103	-6.36814	-10.6541	'protein.synthesis.ribosomal protein.eukaryotic.40S subunit.S19'	'(at3g02080 : 138.0) Ribosomal protein S19e family protein; FUNCTIONS IN: structural constituent of ribosome; INVOLVED IN: translation; LOCATED IN: cytosolic small ribosomal subunit, cytosolic ribosome, ribosome, cell wall; EXPRESSED IN: 24 plant structures; EXPRESSED DURING: 13 growth stages; CONTAINS InterPro DOMAIN/s: Ribosomal protein S19e, conserved site (InterPro:IPR018277), Ribosomal prote…
Contig15112	-9.56311	-11.8773	'not assigned.unknown'	' no hits & (original description: Contig15112 Contig15112)'
Contig15117	-9.91747	-11.9878	'protein.synthesis.ribosomal protein.eukaryotic.40S subunit.S8'	'(at5g59240 : 228.0) Ribosomal protein S8e family protein; FUNCTIONS IN: structural constituent of ribosome; INVOLVED IN: translation, ribosome biogenesis; LOCATED IN: cytosolic small ribosomal subunit, cytosolic ribosome, ribosome, membrane; EXPRESSED IN: 11 plant structures; EXPRESSED DURING: 4 anthesis, F mature embryo stage, petal differentiation and expansion stage, E expanded cotyledon stag…
Contig15127	6.53603	9.71289	'not assigned.unknown'	'(gnl|cdd|36433 : 52.7) no description available & (reliability: 100.0) & (original description: Contig15127 Contig15127)'
Contig15131	-9.75496	-11.399	'not assigned.unknown'	' no hits & (original description: Contig15131 Contig15131)'
Contig15147	-5.79464	-9.62348	'not assigned.unknown'	' no hits & (original description: Contig15147 Contig15147)'
Contig15178	9.92337	11.7518	'not assigned.unknown'	'(gnl|cdd|36433 : 56.6) no description available & (reliability: 100.0) & (original description: Contig15178 Contig15178)'
Contig15185	9.88919	9.19196	'protein.degradation.cysteine protease'	'(at1g02305 : 149.0) Cysteine proteinases superfamily protein; FUNCTIONS IN: cysteine-type endopeptidase activity, cysteine-type peptidase activity; INVOLVED IN: proteolysis, regulation of catalytic activity; LOCATED IN: vacuole; EXPRESSED IN: 23 plant structures; EXPRESSED DURING: 15 growth stages; CONTAINS InterPro DOMAIN/s: Peptidase C1A, papain (InterPro:IPR013128), Peptidase C1A, cathepsin B…
Contig15196	5.12338	2.25796	'not assigned.unknown'	'(gnl|cdd|36433 : 53.5) no description available & (reliability: 100.0) & (original description: Contig15196 Contig15196)'
Contig15201	-6.24365	-10.0098	'signalling.G-proteins'	'(at2g21880 : 154.0) RAB GTPase homolog 7A (RAB7A); FUNCTIONS IN: GTP binding; INVOLVED IN: protein transport, small GTPase mediated signal transduction; EXPRESSED IN: 24 plant structures; EXPRESSED DURING: 14 growth stages; CONTAINS InterPro DOMAIN/s: Ras GTPase (InterPro:IPR001806), Small GTP-binding protein (InterPro:IPR005225), Small GTPase (InterPro:IPR020851), Ras (InterPro:IPR013753), Ras …
Contig15203	-6.68891	-10.6203	'not assigned.unknown'	' no hits & (original description: Contig15203 Contig15203)'
Contig15243	-7.68426	-10.5249	'not assigned.unknown'	'(gnl|cdd|38301 : 50.4) no description available & (reliability: 100.0) & (original description: Contig15243 Contig15243)'
Contig15247	9.68984	9.75854	'protein.degradation.cysteine protease'	'(at1g02305 : 128.0) Cysteine proteinases superfamily protein; FUNCTIONS IN: cysteine-type endopeptidase activity, cysteine-type peptidase activity; INVOLVED IN: proteolysis, regulation of catalytic activity; LOCATED IN: vacuole; EXPRESSED IN: 23 plant structures; EXPRESSED DURING: 15 growth stages; CONTAINS InterPro DOMAIN/s: Peptidase C1A, papain (InterPro:IPR013128), Peptidase C1A, cathepsin B…
Contig15251	-8.13438	-10.5478	'protein.synthesis.ribosomal protein.eukaryotic.40S subunit.S11'	'(at4g30800 : 134.0) Nucleic acid-binding, OB-fold-like protein; CONTAINS InterPro DOMAIN/s: Nucleic acid-binding, OB-fold-like (InterPro:IPR016027), Nucleic acid-binding, OB-fold (InterPro:IPR012340), Ribosomal protein S17, archaeal (InterPro:IPR019978), Ribosomal protein S17, conserved site (InterPro:IPR019979), Ribosomal protein S17 (InterPro:IPR000266); BEST Arabidopsis thaliana protein match…
Contig15253	-7.46214	-7.95041	'development.unspecified'	'(at5g40260 : 87.0) Nodulin MtN3 family protein; CONTAINS InterPro DOMAIN/s: MtN3/saliva-related transmembrane protein, conserved region (InterPro:IPR018169), RAG1-activating protein 1 homologue (InterPro:IPR018179), RAG1-activating protein-1-related (InterPro:IPR004316); BEST Arabidopsis thaliana protein match is: Nodulin MtN3 family protein (TAIR:AT5G62850.1); Has 930 Blast hits to 898 proteins…
Contig15275	7.64703	9.6367	'not assigned.unknown'	'(gnl|cdd|36433 : 52.3) no description available & (reliability: 100.0) & (original description: Contig15275 Contig15275)'
Contig15330	-7.39749	-11.8446	'not assigned.unknown'	' no hits & (original description: Contig15330 Contig15330)'
Contig15334	6.87641	3.02365	'protein.synthesis.ribosomal protein.eukaryotic.60S subunit.L7A'	'(chl4|522804 : 63.2) no description available & (at4g12600 : 57.4) Ribosomal protein L7Ae/L30e/S12e/Gadd45 family protein; FUNCTIONS IN: RNA binding; EXPRESSED IN: 22 plant structures; EXPRESSED DURING: 13 growth stages; CONTAINS InterPro DOMAIN/s: H/ACA ribonucleoprotein complex, subunit Nhp2, eukaryote (InterPro:IPR002415), Ribosomal protein L7Ae/L8/Nhp2 family (InterPro:IPR018492), Ribosomal …
Contig15335	4.84055	1.05277	'not assigned.unknown'	'(loc_os09g29700.1 : 95.9) no description available & (reliability: 100.0) & (original description: Contig15335 Contig15335)'
Contig15340	-6.0624	-10.2535	'protein.degradation'	'(loc_os11g33330.1 : 278.0) no description available & (at4g36760 : 266.0) Arabidopsis aminopeptidase P1; aminopeptidase P1 (APP1); FUNCTIONS IN: aminopeptidase activity, N-1-naphthylphthalamic acid binding; INVOLVED IN: auxin polar transport; LOCATED IN: plasma membrane; EXPRESSED IN: 25 plant structures; EXPRESSED DURING: 15 growth stages; CONTAINS InterPro DOMAIN/s: Peptidase M24B, X-Pro dipep…
Contig15347	-6.88763	-11.0059	'amino acid metabolism.synthesis.aspartate family.methionine'	'(at2g36880 : 180.0) methionine adenosyltransferase 3 (MAT3); FUNCTIONS IN: methionine adenosyltransferase activity; INVOLVED IN: one-carbon metabolic process, S-adenosylmethionine biosynthetic process; LOCATED IN: plasma membrane; EXPRESSED IN: 25 plant structures; EXPRESSED DURING: 16 growth stages; CONTAINS InterPro DOMAIN/s: S-adenosylmethionine synthetase (InterPro:IPR002133), S-adenosylmeth…
Contig15350	-7.84481	-11.1706	'not assigned.unknown'	' no hits & (original description: Contig15350 Contig15350)'
Contig15351	-8.82349	-9.70968	'misc.gluco-, galacto- and mannosidases.alpha-mannosidase'	'(loc_os10g05069.3 : 75.5) no description available & (at5g13980 : 69.3) Glycosyl hydrolase family 38 protein; FUNCTIONS IN: in 6 functions; INVOLVED IN: mannose metabolic process, carbohydrate metabolic process; LOCATED IN: apoplast, cell wall, plasma membrane, vacuole, plant-type cell wall; EXPRESSED IN: 25 plant structures; EXPRESSED DURING: 13 growth stages; CONTAINS InterPro DOMAIN/s: Glycos…
Contig15360	-8.40043	-11.9353	'not assigned.unknown'	'(gnl|cdd|38301 : 59.2) no description available & (reliability: 100.0) & (original description: Contig15360 Contig15360)'
Contig15362	-8.37369	-10.3165	'protein.postranslational modification'	'(at4g26720 : 192.0) Encodes catalytic subunit of protein phosphatase X. Expressed at very low levels in A. thaliana flowers, leaves, stems and roots.; protein phosphatase X 1 (PPX1); CONTAINS InterPro DOMAIN/s: Metallophosphoesterase (InterPro:IPR004843), Serine/threonine-specific protein phosphatase/bis(5-nucleosyl)-tetraphosphatase (InterPro:IPR006186); BEST Arabidopsis thaliana protein match …
Contig15364	-7.92736	-11.1267	'protein.synthesis.ribosome biogenesis.Pre-rRNA processing and modifications.snoRNPs'	'(chl4|520921 : 99.0) no description available & (at3g57150 : 92.4) Encodes a putative pseudouridine synthase (NAP57).; homologue of NAP57 (NAP57); FUNCTIONS IN: pseudouridine synthase activity; INVOLVED IN: pseudouridine synthesis, RNA modification, RNA processing; LOCATED IN: cytosol, nucleolus; EXPRESSED IN: 24 plant structures; EXPRESSED DURING: 13 growth stages; CONTAINS InterPro DOMAIN/s: P…
Contig15391	8.24635	8.7855	'not assigned.unknown'	' no hits & (original description: Contig15391 Contig15391)'
Contig15396	-5.92175	-10.8221	'RNA.processing.splicing'	'(loc_os02g05410.1 : 200.0) no description available & (at5g64270 : 198.0) splicing factor, putative; FUNCTIONS IN: binding; INVOLVED IN: mRNA processing; LOCATED IN: chloroplast; EXPRESSED IN: 26 plant structures; EXPRESSED DURING: 15 growth stages; CONTAINS InterPro DOMAIN/s: HEAT (InterPro:IPR000357), Armadillo-like helical (InterPro:IPR011989), Splicing factor 3B subunit 1 (InterPro:IPR015016…
Contig15412	-8.92209	-7.83753	'signalling.G-proteins'	'(at3g09900 : 180.0) RAB GTPase homolog E1E (RABE1e); FUNCTIONS IN: GTP binding; INVOLVED IN: protein transport, small GTPase mediated signal transduction; LOCATED IN: plasma membrane; EXPRESSED IN: 22 plant structures; EXPRESSED DURING: 13 growth stages; CONTAINS InterPro DOMAIN/s: Ras GTPase (InterPro:IPR001806), Small GTP-binding protein (InterPro:IPR005225), Small GTPase (InterPro:IPR020851),…
Contig15428	8.32771	2.80185	'not assigned.unknown'	'(gnl|cdd|36433 : 51.2) no description available & (reliability: 100.0) & (original description: Contig15428 Contig15428)'
Contig15433	-9.40272	-11.0926	'RNA.processing'	'(loc_os03g17030.1 : 65.9) no description available & (at1g49760 : 62.4) polyadenylate-binding protein, putative / PABP, putative, similar to poly(A)-binding protein GB:AAF66825 GI:7673359 from (Nicotiana tabacum). Highly and ubiquitously expressed. Member of the class II PABP family.; poly(A) binding protein 8 (PAB8); CONTAINS InterPro DOMAIN/s: Polyadenylate-binding protein/Hyperplastic disc pr…
Contig15470	-7.74541	-9.79095	'DNA.synthesis/chromatin structure'	'(at4g21585 : 61.2) Encodes a putative endonuclease but no demonstrable endonuclease activity, either towards single stranded DNA or mismatches, has been seen in vitro.; endonuclease 4 (ENDO4); FUNCTIONS IN: endonuclease activity, nucleic acid binding; INVOLVED IN: DNA catabolic process; LOCATED IN: endomembrane system; CONTAINS InterPro DOMAIN/s: Phospholipase C/P1 nuclease, core (InterPro:IPR00…
Contig15480	-5.64588	-9.55009	'protein.degradation.ubiquitin'	'(loc_os06g44380.1 : 82.4) no description available & (ipr001394 : 75.39752) Peptidase C19, ubiquitin carboxyl-terminal hydrolase 2 & (at3g14400 : 70.1) Encodes a ubiquitin-specific protease.; ubiquitin-specific protease 25 (UBP25); FUNCTIONS IN: ubiquitin-specific protease activity, ubiquitin thiolesterase activity; INVOLVED IN: ubiquitin-dependent protein catabolic process; EXPRESSED IN: 24 pla…
Contig15487	6.94785	1.45229	'not assigned.no ontology.pentatricopeptide (PPR) repeat-containing protein'	'(loc_os01g51790.1 : 133.0) no description available & (at1g59720 : 130.0) Pentatricopeptide Repeat Protein containing the DYW motif. Required for editing of multiple plastid transcripts. Endonuclease activity.; CHLORORESPIRATORY REDUCTION28 (CRR28); CONTAINS InterPro DOMAIN/s: Pentatricopeptide repeat (InterPro:IPR002885); BEST Arabidopsis thaliana protein match is: Tetratricopeptide repeat (TPR…
Contig15492	5.47858	10.325	'protein.targeting.secretory pathway.plasma membrane'	'(at3g01340 : 69.3) Transducin/WD40 repeat-like superfamily protein; FUNCTIONS IN: nucleotide binding; INVOLVED IN: intracellular protein transport, membrane budding; LOCATED IN: cellular_component unknown; EXPRESSED IN: 23 plant structures; EXPRESSED DURING: 14 growth stages; CONTAINS InterPro DOMAIN/s: WD40 repeat 2 (InterPro:IPR019782), WD40 repeat-like-containing domain (InterPro:IPR011046), …
Contig15495	-5.79953	-8.88972	'transport.p- and v-ATPases.H+-transporting two-sector ATPase.subunit B'	'(chl4|518466 : 106.0) no description available & (loc_os01g51380.2 : 104.0) no description available & (at4g38510 : 103.0) ATPase, V1 complex, subunit B protein; FUNCTIONS IN: hydrogen ion transporting ATP synthase activity, rotational mechanism, hydrolase activity, acting on acid anhydrides, catalyzing transmembrane movement of substances, ATP binding, proton-transporting ATPase activity, rotat…
Contig15509	-9.94008	-10.8673	'protein.postranslational modification'	'(loc_os12g06670.1 : 142.0) no description available & (at4g35780 : 140.0) ACT-like protein tyrosine kinase family protein; FUNCTIONS IN: protein serine/threonine/tyrosine kinase activity, protein kinase activity; INVOLVED IN: protein amino acid phosphorylation, metabolic process; EXPRESSED IN: 23 plant structures; EXPRESSED DURING: 13 growth stages; CONTAINS InterPro DOMAIN/s: Protein kinase, ca…
Contig15510	-6.61082	-11.4666	'protein.postranslational modification'	'(at1g10430 : 275.0) Encodes one of the isoforms of the catalytic subunit of protein phosphatase 2A: AT1G59830/PP2A-1, AT1G10430/PP2A-2, At2g42500/PP2A-3, At3g58500/PP2A-4 [Plant Molecular Biology (1993) 21:475-485 and (1994) 26:523-528; Note that in more recent publications, there is mixed use of gene names for PP2A-3 and PP2A-4 - some refer to At2g42500 as PP2A-3 and some as PP2A-4].; protein p…
Contig15517	-6.49287	-8.69951	'not assigned.unknown'	' no hits & (original description: Contig15517 Contig15517)'
Contig15526	-9.67584	-11.5041	'not assigned.unknown'	' no hits & (original description: Contig15526 Contig15526)'
Contig15552	-7.95905	-10.9568	'hormone metabolism.brassinosteroid.signal transduction.other'	'(loc_os08g21660.1 : 121.0) no description available & (chl4|521378 : 120.0) no description available & (at2g46290 : 119.0) Transducin/WD40 repeat-like superfamily protein; CONTAINS InterPro DOMAIN/s: WD40 repeat 2 (InterPro:IPR019782), WD40 repeat, conserved site (InterPro:IPR019775), WD40 repeat (InterPro:IPR001680), G-protein beta WD-40 repeat, region (InterPro:IPR020472), WD40 repeat-like-con…
Contig15584	9.97427	11.8555	'protein.synthesis.ribosomal protein.eukaryotic.60S subunit.L18'	'(at3g05590 : 184.0) Encodes cytoplasmic ribosomal protein L18.; ribosomal protein L18 (RPL18); FUNCTIONS IN: structural constituent of ribosome; INVOLVED IN: translation; LOCATED IN: cytosolic large ribosomal subunit, plasma membrane, chloroplast, vacuole, large ribosomal subunit; EXPRESSED IN: 24 plant structures; EXPRESSED DURING: 13 growth stages; CONTAINS InterPro DOMAIN/s: Ribosomal protein…
Contig15585	8.48081	11.7858	'protein.synthesis.ribosomal protein.eukaryotic.60S subunit.L18'	'(loc_os07g47780.2 : 110.0) no description available & (at3g05590 : 108.0) Encodes cytoplasmic ribosomal protein L18.; ribosomal protein L18 (RPL18); FUNCTIONS IN: structural constituent of ribosome; INVOLVED IN: translation; LOCATED IN: cytosolic large ribosomal subunit, plasma membrane, chloroplast, vacuole, large ribosomal subunit; EXPRESSED IN: 24 plant structures; EXPRESSED DURING: 13 growth…
Contig15598	-7.70282	-8.61156	'not assigned.unknown'	'(chl4|518304 : 108.0) no description available & (gnl|cdd|36433 : 52.3) no description available & (ipr007815 : 50.126244) Erythromycin esterase & (reliability: 100.0) & (original description: Contig15598 Contig15598)'
Contig15603	-9.34006	-11.132	'not assigned.unknown'	' no hits & (original description: Contig15603 Contig15603)'
Contig15610	-8.26019	-11.3853	'not assigned.unknown'	' no hits & (original description: Contig15610 Contig15610)'
Contig15619	-8.74335	-8.59356	'not assigned.unknown'	'(gnl|cdd|33678 : 54.3) no description available & (reliability: 100.0) & (original description: Contig15619 Contig15619)'
Contig15627	8.97745	10.1364	'transport.misc'	'(at5g58070 : 65.5) Encodes a temperature-induced lipocalin TIL1. Involved in thermotolerance. Peripherally associated with plasma membrane.; temperature-induced lipocalin (TIL); FUNCTIONS IN: binding, transporter activity; INVOLVED IN: transport, response to cold, response to light stimulus, response to heat; LOCATED IN: mitochondrion, endoplasmic reticulum, plasma membrane, vacuole; EXPRESSED I…
Contig15632	-8.63535	-10.2127	'not assigned.unknown'	' no hits & (original description: Contig15632 Contig15632)'
Contig15641	-9.5617	-8.52697	'protein.synthesis.ribosomal protein.eukaryotic.60S subunit.L13A'	'(loc_os03g54890.1 : 206.0) no description available & (at4g13170 : 205.0) Ribosomal protein L13 family protein; FUNCTIONS IN: structural constituent of ribosome; INVOLVED IN: translation; LOCATED IN: ribosome, cytosolic large ribosomal subunit, membrane; EXPRESSED IN: 22 plant structures; EXPRESSED DURING: 13 growth stages; CONTAINS InterPro DOMAIN/s: Ribosomal protein L13 (InterPro:IPR005822), …
Contig15649	-8.11741	-11.5462	'not assigned.unknown'	'(gnl|cdd|36433 : 50.0) no description available & (reliability: 100.0) & (original description: Contig15649 Contig15649)'
Contig15650	-6.10966	-11.1318	'signalling.calcium'	'(at5g57110 : 104.0) Arabidopsis-autoinhibited Ca2+ -ATPase, isoform 8, contains all of the characteristic motifs of Ca2+ -transporting P-type Ca2+ -ATPases and is localized to the plasma membrane.; "autoinhibited Ca2+ -ATPase, isoform 8" (ACA8); FUNCTIONS IN: protein self-association, calcium-transporting ATPase activity, calmodulin binding; INVOLVED IN: response to nematode; LOCATED IN: plasma …
Contig15655	6.71237	2.31586	'protein.degradation.autophagy'	'(at5g61500 : 173.0) ATG3; CONTAINS InterPro DOMAIN/s: Autophagy-related protein 3 (InterPro:IPR007135), Autophagy-related protein 3, C-terminal (InterPro:IPR019461), Autophagy-related protein 3, N-terminal (InterPro:IPR007134); Has 30201 Blast hits to 17322 proteins in 780 species: Archae - 12; Bacteria - 1396; Metazoa - 17338; Fungi - 3422; Plants - 5037; Viruses - 0; Other Eukaryotes - 2996 (s…
Contig15659	-6.84561	-10.598	'protein.synthesis.ribosomal protein.eukaryotic.60S subunit.L10'	'(p93847|rl10_solme : 246.0) 60S ribosomal protein L10 (EQM) - Solanum melongena (Eggplant) (Aubergine) & (at1g14320 : 244.0) Encodes a ribosomal protein L10 and may be involved in translation regulation. Semi-dominant mutations in SAC552 can suppress defects in acaulis5, which encodes a thermospermine synthase, by enhancing translation of acl5 and itself.; SUPPRESSOR OF ACAULIS 52 (SAC52); FUNCT…
Contig15673	-6.82488	-10.1021	'protein.synthesis.ribosomal protein.eukaryotic.60S subunit.L21'	'(at1g09690 : 79.7) Translation protein SH3-like family protein; FUNCTIONS IN: structural constituent of ribosome; INVOLVED IN: translation; LOCATED IN: ribosome, cytosolic large ribosomal subunit; EXPRESSED IN: juvenile leaf, pollen tube; CONTAINS InterPro DOMAIN/s: Translation protein SH3-like (InterPro:IPR008991), Ribosomal protein L21e (InterPro:IPR001147), Ribosomal protein L21e, conserved s…
Contig15674	5.32053	8.03451	'not assigned.unknown'	'(gnl|cdd|36433 : 54.3) no description available & (reliability: 100.0) & (original description: Contig15674 Contig15674)'
Contig15677	-10.0754	-11.4768	'secondary metabolism.wax'	'(loc_os04g40730.1 : 152.0) no description available & (at1g67730 : 147.0) Encodes one of the two Arabidopsis homologues to YBR159w encoding a S. cerevisiae beta-ketoacyl reductase (KCR), which catalyzes the first reduction during VLCFA (very long chain fatty acids, >18 carbon) elongation: KCR1 (At1g67730), KCR2 (At1g24470). Complementation of the yeast ybr159Delta mutant demonstrated that the tw…
Contig15682	-7.13546	-10.8391	'protein.synthesis.ribosomal protein.eukaryotic.60S subunit.L18A'	'(at2g34480 : 112.0) Ribosomal protein L18ae/LX family protein; FUNCTIONS IN: structural constituent of ribosome; INVOLVED IN: translation, ribosome biogenesis; LOCATED IN: cytosolic ribosome, ribosome, cytosolic large ribosomal subunit, plasma membrane; EXPRESSED IN: 23 plant structures; EXPRESSED DURING: 13 growth stages; CONTAINS InterPro DOMAIN/s: Ribosomal protein L18ae/LX (InterPro:IPR02113…
Contig15687	6.96126	9.1711	'not assigned.unknown'	'(gnl|cdd|36433 : 53.5) no description available & (reliability: 100.0) & (original description: Contig15687 Contig15687)'
Contig15689	7.37396	11.5288	'protein.synthesis.ribosomal protein.eukaryotic.60S subunit.L10'	'(p93847|rl10_solme : 284.0) 60S ribosomal protein L10 (EQM) - Solanum melongena (Eggplant) (Aubergine) & (at1g26910 : 279.0) Ribosomal protein L16p/L10e family protein; FUNCTIONS IN: structural constituent of ribosome; INVOLVED IN: response to UV-B, developmental process, translation; LOCATED IN: ribosome, membrane, chloroplast envelope; EXPRESSED IN: 25 plant structures; EXPRESSED DURING: 15 gr…
Contig15693	-7.01576	-9.05754	'not assigned.unknown'	' no hits & (original description: Contig15693 Contig15693)'
Contig15706	-6.67743	-10.2219	'not assigned.unknown'	'(gnl|cdd|36433 : 52.3) no description available & (reliability: 100.0) & (original description: Contig15706 Contig15706)'
Contig15710	-8.25511	-10.6029	'cell.cycle.peptidylprolyl isomerase'	'(loc_os02g02890.1 : 255.0) no description available & (chl4|510648 : 252.0) no description available & (p21569|cyph_maize : 241.0) Peptidyl-prolyl cis-trans isomerase (EC 5.2.1.8) (PPIase) (Rotamase) (Cyclophilin) (Cyclosporin A-binding protein) - Zea mays (Maize) & (at2g16600 : 235.0) Encodes cytosolic cyclophilin ROC3.; rotamase CYP 3 (ROC3); FUNCTIONS IN: peptidyl-prolyl cis-trans isomerase a…
Contig15717	9.90298	11.9591	'signalling.14-3-3 proteins'	'(at1g26480 : 171.0) 14-3-3 protein GF14iota (grf12); general regulatory factor 12 (GRF12); FUNCTIONS IN: protein phosphorylated amino acid binding; LOCATED IN: cellular_component unknown; EXPRESSED IN: 6 plant structures; EXPRESSED DURING: L mature pollen stage, M germinated pollen stage, 4 anthesis, petal differentiation and expansion stage; CONTAINS InterPro DOMAIN/s: 14-3-3 protein (InterPro:…
Contig15741	10.1676	11.7201	'protein.synthesis.ribosomal protein.eukaryotic.40S subunit.S6'	'(q9m3v8|rs6_aspof : 272.0) 40S ribosomal protein S6 - Asparagus officinalis (Garden asparagus) & (loc_os03g27260.1 : 270.0) no description available & (at5g10360 : 266.0) RPS6A and RPS6B are fully redundant and essential during gametogenesis.; embryo defective 3010 (EMB3010); CONTAINS InterPro DOMAIN/s: Ribosomal protein S6e (InterPro:IPR001377), Ribosomal protein S6e, conserved site (InterPro:I…
Contig15747	-8.2321	-10.9158	'protein.synthesis.ribosomal protein.prokaryotic.unknown organellar.50S subunit.L10A'	'(loc_os08g44380.2 : 148.0) no description available & (at2g27530 : 145.0) Encodes ribosomal protein L10aP. Identified in a screen for enhancers of as1. as1/pgy double mutants show defects in leaf vascular patterning and adaxial cell fate. Double mutant analysis indicates pgy genes function in the same pathway as REV, KAN1 and KAN2.; PIGGYBACK1 (PGY1); FUNCTIONS IN: structural constituent of ribo…
Contig15764	8.88281	10.887	'stress.abiotic.heat'	'(q6f2y7|hs101_orysa : 110.0) Heat shock protein 101 - Oryza sativa (Rice) & (loc_os05g44340.1 : 110.0) no description available & (chl4|518085 : 106.0) no description available & (at1g74310 : 99.0) Encodes ClpB1, which belongs to the Casein lytic proteinase/heat shock protein 100 (Clp/Hsp100) family. Involved in refolding of proteins which form aggregates under heat stress. Also known as AtHsp10…
Contig15773	8.02018	6.81173	'not assigned.unknown'	'(gnl|cdd|36433 : 52.7) no description available & (reliability: 100.0) & (original description: Contig15773 Contig15773)'
Contig15783	-7.48742	-10.6378	'protein.degradation.ubiquitin.E2'	'(loc_os08g28680.1 : 171.0) no description available & (chl4|525453 : 167.0) no description available & (at2g18600 : 158.0) Ubiquitin-conjugating enzyme family protein; FUNCTIONS IN: ubiquitin-protein ligase activity, small conjugating protein ligase activity, acid-amino acid ligase activity, ATP binding; INVOLVED IN: regulation of protein metabolic process, protein modification process, post-tra…
Contig15785	-7.39689	-10.3018	'not assigned.unknown'	' no hits & (original description: Contig15785 Contig15785)'
Contig15787	5.2161	2.49479	'not assigned.unknown'	'(gnl|cdd|36433 : 53.5) no description available & (reliability: 100.0) & (original description: Contig15787 Contig15787)'
Contig15791	-9.41651	-11.7039	'stress.abiotic.heat'	'(loc_os06g50300.2 : 219.0) no description available & (p36183|enpl_horvu : 217.0) Endoplasmin homolog precursor (GRP94 homolog) - Hordeum vulgare (Barley) & (at5g52640 : 213.0) Encodes a cytosolic heat shock protein AtHSP90.1. AtHSP90.1 interacts with disease resistance signaling components SGT1b and RAR1 and is required for RPS2-mediated resistance.; heat shock protein 90.1 (HSP90.1); FUNCTIONS…
Contig15800	-5.99553	-9.33679	'protein.targeting.secretory pathway.vacuole'	'(loc_os01g47650.1 : 129.0) no description available & (at2g38020 : 121.0) necessary for proper vacuole formation and morphogenesis in Arabidopsis; VACUOLELESS 1 (VCL1); CONTAINS InterPro DOMAIN/s: WD40 repeat-like-containing domain (InterPro:IPR011046), Vps16, N-terminal (InterPro:IPR006926), Vacuolar protein sorting-associated protein 16 (InterPro:IPR016534), Vps16, C-terminal (InterPro:IPR0069…
Contig15803	-6.31464	-11.1896	'not assigned.unknown'	' no hits & (original description: Contig15803 Contig15803)'
Contig15816	-8.0237	-11.1734	'not assigned.no ontology'	'(loc_os01g01510.1 : 77.0) no description available & (at2g43650 : 72.4) EMBRYO DEFECTIVE 2777 (EMB2777); FUNCTIONS IN: molecular_function unknown; INVOLVED IN: gene silencing; LOCATED IN: nucleus; EXPRESSED IN: 22 plant structures; EXPRESSED DURING: 12 growth stages; CONTAINS InterPro DOMAIN/s: Sas10/Utp3/C1D (InterPro:IPR007146), Something about silencing protein 10 (Sas10), C-terminal (InterPr…
Contig15832	5.97366	10.3507	'not assigned.unknown'	' no hits & (original description: Contig15832 Contig15832)'
Contig15841	-7.16175	-8.01771	'not assigned.unknown'	' no hits & (original description: Contig15841 Contig15841)'
Contig15846	5.98471	7.89833	'not assigned.unknown'	' no hits & (original description: Contig15846 Contig15846)'
Contig15849	-7.17243	-10.4872	'not assigned.unknown'	'(chl4|521756 : 54.7) no description available & (reliability: 100.0) & (original description: Contig15849 Contig15849)'
Contig15864	-7.80842	-10.758	'not assigned.unknown'	' no hits & (original description: Contig15864 Contig15864)'
Contig15883	-8.88421	-10.1708	'nucleotide metabolism.phosphotransfer and pyrophosphatases.misc'	'(q93y52|ipyr1_chlre : 215.0) Soluble inorganic pyrophosphatase 1, chloroplast precursor (EC 3.6.1.1) (Pyrophosphate phospho-hydrolase 1) (PPase 1) - Chlamydomonas reinhardtii & (chl4|509704 : 215.0) no description available & (at5g09650 : 209.0) Encodes a protein with inorganic pyrophosphatase activity.; pyrophosphorylase 6 (PPa6); FUNCTIONS IN: inorganic diphosphatase activity, pyrophosphatase …
Contig15908	-7.4272	-9.60298	'not assigned.unknown'	' no hits & (original description: Contig15908 Contig15908)'
Contig15911	-7.54551	-10.725	'RNA.processing'	'(chl4|511424 : 196.0) no description available & (at4g34110 : 189.0) Putative poly-A binding protein. Member of a gene family .Expressed in stele and root meristem and post-fertilization ovules.Member of the class II family of PABP proteins.; poly(A) binding protein 2 (PAB2); FUNCTIONS IN: RNA binding, translation initiation factor activity; INVOLVED IN: response to salt stress, translational in…
Contig15917	-7.55668	-8.53732	'not assigned.unknown'	'(chl4|524588 : 136.0) no description available & (loc_os01g70950.1 : 131.0) no description available & (at4g03200 : 130.0) catalytics; FUNCTIONS IN: catalytic activity; LOCATED IN: chloroplast; EXPRESSED IN: 24 plant structures; EXPRESSED DURING: 13 growth stages; CONTAINS InterPro DOMAIN/s: Protein of unknown function DUF255 (InterPro:IPR004879), Six-hairpin glycosidase-like (InterPro:IPR008928…
Contig15921	-6.89567	-9.51519	'not assigned.unknown'	'(ipr015421 : 70.59168) Pyridoxal phosphate-dependent transferase, major region, subdomain 1 & (reliability: 100.0) & (original description: Contig15921 Contig15921)'
Contig15928	8.9113	2.39784	'not assigned.unknown'	' no hits & (original description: Contig15928 Contig15928)'
Contig15954	-6.85916	-8.19908	'not assigned.unknown'	' no hits & (original description: Contig15954 Contig15954)'
Contig15976	-6.03305	-8.32371	'not assigned.unknown'	'(ipr004203 : 86.910446) Cytochrome c oxidase subunit IV family & (reliability: 100.0) & (original description: Contig15976 Contig15976)'
Contig15981	8.06062	2.14433	'not assigned.unknown'	'(gnl|cdd|38301 : 54.2) no description available & (reliability: 100.0) & (original description: Contig15981 Contig15981)'
Contig15994	-8.85071	-1.94377	'not assigned.unknown'	'(gnl|cdd|38301 : 50.0) no description available & (reliability: 100.0) & (original description: Contig15994 Contig15994)'
Contig15997	7.94746	8.6805	'protein.synthesis.ribosomal protein.eukaryotic.60S subunit.L11'	'(p46287|rl11_medsa : 152.0) 60S ribosomal protein L11 (L5) - Medicago sativa (Alfalfa) & (at5g45775 : 150.0) Ribosomal L5P family protein; FUNCTIONS IN: structural constituent of ribosome; INVOLVED IN: translation; LOCATED IN: cytosolic large ribosomal subunit, vacuole; EXPRESSED IN: male gametophyte, leaf; CONTAINS InterPro DOMAIN/s: Ribosomal protein L5 (InterPro:IPR002132), Ribosomal protein …
Contig16008	-9.00227	-11.2433	'not assigned.unknown'	' no hits & (original description: Contig16008 Contig16008)'
Contig16013	-10.3181	-11.8742	'amino acid metabolism.degradation.glutamate family.arginine'	'(ipr006035 : 194.46696) Ureohydrolase & (at4g08870 : 60.1) Encodes one of the two arginase in the genome. Gene expression is enhanced by methyl jasmonate treatment.; Arginase/deacetylase superfamily protein; FUNCTIONS IN: arginase activity, cobalt ion binding, agmatinase activity; INVOLVED IN: response to jasmonic acid stimulus, polyamine metabolic process; LOCATED IN: mitochondrion; EXPRESSED I…
Contig16015	-10.6371	-11.8449	'not assigned.unknown'	' no hits & (original description: Contig16015 Contig16015)'
Contig16017	-5.99363	-9.65064	'not assigned.unknown'	' no hits & (original description: Contig16017 Contig16017)'
Contig16021	-9.05596	-8.61898	'protein.aa activation.glutamine-tRNA ligase'	'(p52780|syq_luplu : 137.0) Glutaminyl-tRNA synthetase (EC 6.1.1.18) (Glutamine--tRNA ligase) (GlnRS) - Lupinus luteus (European yellow lupin) & (at1g25350 : 127.0) ovule abortion 9 (OVA9); CONTAINS InterPro DOMAIN/s: Ribosomal protein L25/Gln-tRNA synthetase, beta-barrel domain (InterPro:IPR020056), Glutamyl/glutaminyl-tRNA synthetase, class Ic, alpha-bundle domain (InterPro:IPR020061), Glutamin…
Contig16029	-8.52889	-10.7678	'not assigned.unknown'	'(gnl|cdd|36433 : 51.2) no description available & (reliability: 100.0) & (original description: Contig16029 Contig16029)'
Contig16030	5.89356	1.88866	'cell.organisation'	'(ipr007188 : 150.71785) Arp2/3 complex, 34kDa subunit p34-Arc & (loc_os01g46580.1 : 131.0) no description available & (at1g30825 : 116.0) Involved in trichome maturation. mutant displays enlarged trichomes; DISTORTED TRICHOMES 2 (DIS2); CONTAINS InterPro DOMAIN/s: Arp2/3 complex, 34kDa subunit p34-Arc (InterPro:IPR007188); BEST Arabidopsis thaliana protein match is: actin-related protein C2B (TA…
Contig16032	-8.835	-11.0489	'protein.synthesis.initiation'	'(loc_os04g30780.1 : 150.0) no description available & (at1g10840 : 139.0) Encodes eukaryotic initiation factor 3H1 subunit (TIF3H1).; translation initiation factor 3 subunit H1 (TIF3H1); Has 35333 Blast hits to 34131 proteins in 2444 species: Archae - 798; Bacteria - 22429; Metazoa - 974; Fungi - 991; Plants - 531; Viruses - 0; Other Eukaryotes - 9610 (source: NCBI BLink). & (chl4|511938 : 114.0…
Contig16043	-9.1242	-11.6491	'not assigned.unknown'	' no hits & (original description: Contig16043 Contig16043)'
Contig16050	-9.27774	-10.0256	'cell wall.cell wall proteins'	'(loc_os04g31340.1 : 60.8) no description available & (at1g69800 : 60.5) Cystathionine beta-synthase (CBS) protein; INVOLVED IN: biological_process unknown; LOCATED IN: cellular_component unknown; EXPRESSED IN: 24 plant structures; EXPRESSED DURING: 14 growth stages; CONTAINS InterPro DOMAIN/s: Cystathionine beta-synthase, core (InterPro:IPR000644); BEST Arabidopsis thaliana protein match is: SNF…
Contig16060	-8.76809	-9.82884	'not assigned.unknown'	'(chl4|525559 : 50.4) no description available & (reliability: 100.0) & (original description: Contig16060 Contig16060)'
Contig16062	-5.70527	-10.0108	'not assigned.unknown'	' no hits & (original description: Contig16062 Contig16062)'
Contig16063	-8.85002	-9.83181	'not assigned.unknown'	'(gnl|cdd|38301 : 50.0) no description available & (reliability: 100.0) & (original description: Contig16063 Contig16063)'
Contig16082	-7.665	-9.02453	'protein.postranslational modification'	'(at1g50370 : 409.0) Calcineurin-like metallo-phosphoesterase superfamily protein; FUNCTIONS IN: hydrolase activity, protein serine/threonine phosphatase activity; INVOLVED IN: biological_process unknown; LOCATED IN: cellular_component unknown; EXPRESSED IN: 24 plant structures; EXPRESSED DURING: 15 growth stages; CONTAINS InterPro DOMAIN/s: Metallophosphoesterase (InterPro:IPR004843), Serine/thr…
Contig16114	3.1389	3.23851	'protein.degradation.cysteine protease'	'(loc_os01g67980.1 : 153.0) no description available & (at5g43060 : 150.0) Granulin repeat cysteine protease family protein; FUNCTIONS IN: cysteine-type peptidase activity, cysteine-type endopeptidase activity; INVOLVED IN: response to salt stress; LOCATED IN: vacuole; EXPRESSED IN: 24 plant structures; EXPRESSED DURING: 15 growth stages; CONTAINS InterPro DOMAIN/s: Peptidase C1A, papain (InterPr…
Contig16131	-9.37489	-10.8664	'TCA / org transformation.TCA.IDH'	'(chl4|521939 : 337.0) no description available & (at1g54340 : 311.0) NADP-specific isocitrate dehydrogenase (ICDH); isocitrate dehydrogenase (ICDH); FUNCTIONS IN: NAD or NADH binding, isocitrate dehydrogenase (NADP+) activity, magnesium ion binding, oxidoreductase activity, acting on the CH-OH group of donors, NAD or NADP as acceptor; INVOLVED IN: oxidation reduction, isocitrate metabolic proces…
Contig16145	-6.00253	-9.22541	'not assigned.unknown'	' no hits & (original description: Contig16145 Contig16145)'
Contig16149	9.89992	11.3792	'not assigned.unknown'	'(gnl|cdd|36433 : 51.2) no description available & (reliability: 100.0) & (original description: Contig16149 Contig16149)'
Contig16150	5.3495	10.2437	'not assigned.unknown'	'(gnl|cdd|36433 : 51.6) no description available & (reliability: 100.0) & (original description: Contig16150 Contig16150)'
Contig16160	9.79631	11.7736	'protein.synthesis.ribosomal protein.prokaryotic.unknown organellar.50S subunit.L10A'	'(at2g27530 : 146.0) Encodes ribosomal protein L10aP. Identified in a screen for enhancers of as1. as1/pgy double mutants show defects in leaf vascular patterning and adaxial cell fate. Double mutant analysis indicates pgy genes function in the same pathway as REV, KAN1 and KAN2.; PIGGYBACK1 (PGY1); FUNCTIONS IN: structural constituent of ribosome, RNA binding; INVOLVED IN: adaxial/abaxial patter…
Contig16163	4.07534	2.44654	'amino acid metabolism.degradation.aspartate family.methionine'	'(p93253|sahh_mescr : 520.0) Adenosylhomocysteinase (EC 3.3.1.1) (S-adenosyl-L-homocysteine hydrolase) (AdoHcyase) - Mesembryanthemum crystallinum (Common ice plant) & (chl4|521588 : 518.0) no description available & (loc_os11g26850.2 : 515.0) no description available & (at3g23810 : 514.0) S-adenosyl-l-homocysteine (SAH) hydrolase 2 (SAHH2); FUNCTIONS IN: adenosylhomocysteinase activity; INVOLVED…
Contig16171	-7.86642	-8.66958	'PS.calvin cycle.transketolase'	'(chl4|518554 : 85.9) no description available & (q43848|tktc_soltu : 84.0) Transketolase, chloroplast precursor (EC 2.2.1.1) (TK) - Solanum tuberosum (Potato) & (loc_os04g19740.1 : 80.9) no description available & (at2g45290 : 79.7) Transketolase; FUNCTIONS IN: catalytic activity, transketolase activity; INVOLVED IN: response to cadmium ion; LOCATED IN: chloroplast stroma, chloroplast; EXPRESSED…
Contig16173	-5.41787	-9.18652	'not assigned.unknown'	' no hits & (original description: Contig16173 Contig16173)'
Contig16176	5.00279	3.37601	'nucleotide metabolism.salvage.phosphoribosyltransferases.aprt'	'(q43199|apt1_wheat : 135.0) Adenine phosphoribosyltransferase 1 (EC 2.4.2.7) (APRT 1) - Triticum aestivum (Wheat) & (loc_os12g39860.1 : 131.0) no description available & (at4g12440 : 126.0) adenine phosphoribosyl transferase 4 (APT4); FUNCTIONS IN: adenine phosphoribosyltransferase activity; INVOLVED IN: nucleoside metabolic process, adenine salvage; LOCATED IN: cytoplasm; EXPRESSED IN: 6 plant …
Contig16178	10.2155	11.776	'protein.synthesis.ribosomal protein.eukaryotic.60S subunit.L7'	'(loc_os04g51630.2 : 215.0) no description available & (at2g44120 : 205.0) Ribosomal protein L30/L7 family protein; FUNCTIONS IN: structural constituent of ribosome, transcription regulator activity; INVOLVED IN: translation; LOCATED IN: in 7 components; EXPRESSED IN: 22 plant structures; EXPRESSED DURING: 13 growth stages; CONTAINS InterPro DOMAIN/s: Ribosomal protein L30, N-terminal (InterPro:I…
Contig16181	-6.51609	-2.35441	'not assigned.unknown'	' no hits & (original description: Contig16181 Contig16181)'
Contig16195	-6.47966	-9.29236	'transport.ABC transporters and multidrug resistance systems'	'(gnl|cdd|36433 : 55.8) no description available & (at1g53270 : 55.5) ABC-2 type transporter family protein; FUNCTIONS IN: ATPase activity, coupled to transmembrane movement of substances; LOCATED IN: membrane; EXPRESSED IN: root; CONTAINS InterPro DOMAIN/s: ATPase, AAA+ type, core (InterPro:IPR003593), ABC transporter-like (InterPro:IPR003439), ABC-2 type transporter (InterPro:IPR013525), ABC tr…
Contig16197	-7.16054	-9.69113	'not assigned.unknown'	' no hits & (original description: Contig16197 Contig16197)'
Contig16205	-7.64369	-10.5289	'not assigned.unknown'	' no hits & (original description: Contig16205 Contig16205)'
Contig16220	7.28361	2.34904	'not assigned.unknown'	'(gnl|cdd|36433 : 55.0) no description available & (reliability: 100.0) & (original description: Contig16220 Contig16220)'
Contig16242	-7.01702	-9.95834	'not assigned.unknown'	' no hits & (original description: Contig16242 Contig16242)'
Contig16248	-6.05272	-10.1934	'not assigned.unknown'	' no hits & (original description: Contig16248 Contig16248)'
Contig16254	-7.98993	-9.78262	'not assigned.unknown'	' no hits & (original description: Contig16254 Contig16254)'
Contig16255	-8.80609	-11.4069	'not assigned.unknown'	' no hits & (original description: Contig16255 Contig16255)'
Contig16258	-6.40486	-10.5	'not assigned.unknown'	' no hits & (original description: Contig16258 Contig16258)'
Contig16266	8.59722	1.99817	'nucleotide metabolism.phosphotransfer and pyrophosphatases.nucleoside diphosphate kinase'	'(q56e62|ndk1_tobac : 202.0) Nucleoside diphosphate kinase 1 (EC 2.7.4.6) (Nucleoside diphosphate kinase I) (NDK I) (NDP kinase I) (NDPK I) - Nicotiana tabacum (Common tobacco) & (chl4|516027 : 196.0) no description available & (at4g09320 : 191.0) nucleoside diphosphate kinase type 1 (NDPK1) gene, complete; NDPK1; FUNCTIONS IN: nucleoside diphosphate kinase activity, ATP binding; INVOLVED IN: res…
Contig16278	6.29144	8.30437	'not assigned.unknown'	'(gnl|cdd|36433 : 60.4) no description available & (reliability: 100.0) & (original description: Contig16278 Contig16278)'
Contig16287	-5.92516	-1.9612	'protein.degradation.cysteine protease'	'(at5g43060 : 194.0) Granulin repeat cysteine protease family protein; FUNCTIONS IN: cysteine-type peptidase activity, cysteine-type endopeptidase activity; INVOLVED IN: response to salt stress; LOCATED IN: vacuole; EXPRESSED IN: 24 plant structures; EXPRESSED DURING: 15 growth stages; CONTAINS InterPro DOMAIN/s: Peptidase C1A, papain (InterPro:IPR013128), Proteinase inhibitor I29, cathepsin prop…
Contig16296	8.50816	3.30604	'protein.synthesis.ribosomal protein.eukaryotic.40S subunit.S26'	'(at3g56340 : 67.0) Ribosomal protein S26e family protein; FUNCTIONS IN: structural constituent of ribosome; INVOLVED IN: translation, ribosome biogenesis; LOCATED IN: cytosolic small ribosomal subunit, cytosolic ribosome, ribosome, membrane; EXPRESSED IN: 23 plant structures; EXPRESSED DURING: 13 growth stages; CONTAINS InterPro DOMAIN/s: Ribosomal protein S26e (InterPro:IPR000892); BEST Arabido…
Contig16313	-6.02653	-9.5165	'mitochondrial electron transport / ATP synthesis.NADH-DH.localisation not clear'	'(chl4|509670 : 213.0) no description available & (at5g08530 : 207.0) 51 kDa subunit of complex I (CI51); FUNCTIONS IN: 4 iron, 4 sulfur cluster binding, NAD or NADH binding, FMN binding, NADH dehydrogenase (ubiquinone) activity, oxidoreductase activity, acting on NADH or NADPH; INVOLVED IN: oxidation reduction, mitochondrial electron transport, NADH to ubiquinone; LOCATED IN: mitochondrion, mito…
Contig16316	5.51021	1.57704	'protein.synthesis.ribosomal protein.eukaryotic.40S subunit.S17'	'(loc_os08g27090.1 : 75.5) no description available & (at1g49400 : 75.1) embryo defective 1129 (emb1129); FUNCTIONS IN: structural constituent of ribosome; INVOLVED IN: translation, embryo development ending in seed dormancy; LOCATED IN: cytosolic small ribosomal subunit, ribosome, intracellular; EXPRESSED IN: 22 plant structures; EXPRESSED DURING: 13 growth stages; CONTAINS InterPro DOMAIN/s: Nu…
Contig16323	-5.1304	-10.3524	'RNA.transcription'	'(loc_os03g44484.1 : 275.0) no description available & (at4g21710 : 268.0) Encodes the unique second-largest subunit of DNA-dependent RNA polymerase II; the ortholog of budding yeast RPB2 and a homolog of the E. coli RNA polymerase beta subunit.; NRPB2; CONTAINS InterPro DOMAIN/s: DNA-directed RNA polymerase, subunit 2, domain 6 (InterPro:IPR007120), RNA polymerase Rpb2, domain 7 (InterPro:IPR007…
Contig16325	-9.00933	-8.51573	'protein.synthesis.ribosomal protein.eukaryotic.60S subunit.P1'	'(loc_os08g02340.2 : 73.9) no description available & (at5g24510 : 72.8) 60S acidic ribosomal protein family; FUNCTIONS IN: structural constituent of ribosome; INVOLVED IN: translational elongation; LOCATED IN: cytosolic ribosome, ribosome; EXPRESSED IN: inflorescence meristem, flower; EXPRESSED DURING: petal differentiation and expansion stage; CONTAINS InterPro DOMAIN/s: Ribosomal protein 60S (…
Contig16326	-6.52106	-11.6855	'protein.synthesis.ribosomal protein.eukaryotic.60S subunit.P2'	'(loc_os05g37330.1 : 66.2) no description available & (p46252|rla2a_maize : 63.2) 60S acidic ribosomal protein P2A (P2) - Zea mays (Maize) & (chl4|519902 : 62.0) no description available & (at2g27710 : 61.6) 60S acidic ribosomal protein family; FUNCTIONS IN: structural constituent of ribosome; INVOLVED IN: translational elongation, response to cold; LOCATED IN: cytosol, cytosolic ribosome, riboso…
Contig16328	-7.49973	-10.0727	'TCA / org transformation.TCA.succinate dehydrogenase'	'(at5g66760 : 297.0) One of two genes in Arabidopsis that encode a flavoprotein subunit of the mitochondrial succinate dehydrogenase complex.; succinate dehydrogenase 1-1 (SDH1-1); FUNCTIONS IN: cobalt ion binding, succinate dehydrogenase activity, ATP binding; INVOLVED IN: mitochondrial electron transport, succinate to ubiquinone; LOCATED IN: mitochondrial respiratory chain complex II, mitochond…
Contig16339	7.37145	9.67757	'protein.degradation.aspartate protease'	'(q42456|aspr1_orysa : 81.6) Aspartic proteinase oryzasin-1 precursor (EC 3.4.23.-) - Oryza sativa (Rice) & (loc_os05g49200.2 : 81.6) no description available & (at4g04460 : 77.4) Saposin-like aspartyl protease family protein; FUNCTIONS IN: aspartic-type endopeptidase activity; INVOLVED IN: response to cadmium ion, proteolysis; LOCATED IN: endomembrane system; EXPRESSED IN: 16 plant structures; E…
Contig16346	-7.81996	-10.79	'protein.degradation.subtilases'	'(ipr000209 : 99.62734) Peptidase S8/S53, subtilisin/kexin/sedolisin & (gnl|cdd|38301 : 51.2) no description available & (reliability: 174.34785) & (original description: Contig16346 Contig16346)'
Contig16348	-6.72939	-11.0354	'not assigned.unknown'	'(ipr012347 : 53.693428) Ferritin-related & (q948p6|fri3_soybn : 51.2) Ferritin-3, chloroplast precursor (EC 1.16.3.1) (SFerH-3) - Glycine max (Soybean) & (reliability: 100.0) & (original description: Contig16348 Contig16348)'
Contig16351	-8.77128	-10.8185	'protein.synthesis.initiation'	'(at4g20980 : 216.0) Eukaryotic translation initiation factor 3 subunit 7 (eIF-3); FUNCTIONS IN: translation initiation factor activity; INVOLVED IN: translational initiation; LOCATED IN: chloroplast; EXPRESSED IN: 22 plant structures; EXPRESSED DURING: 13 growth stages; CONTAINS InterPro DOMAIN/s: Eukaryotic translation initiation factor 3, subunit 7 (InterPro:IPR007783); BEST Arabidopsis thalia…
Contig16375	5.34319	10.0186	'not assigned.unknown'	'(ipr022414 : 68.33562) ATP:guanido phosphotransferase, catalytic domain & (reliability: 100.0) & (original description: Contig16375 Contig16375)'
Contig16379	-9.00861	-10.5883	'RNA.regulation of transcription.JUMONJI family'	'(loc_os09g04890.2 : 80.9) no description available & (chl4|523905 : 68.6) no description available & (at1g08620 : 61.6) PKDM7D; FUNCTIONS IN: sequence-specific DNA binding transcription factor activity; INVOLVED IN: regulation of transcription; LOCATED IN: nucleus; EXPRESSED IN: 23 plant structures; EXPRESSED DURING: 15 growth stages; CONTAINS InterPro DOMAIN/s: Transcription factor jumonji/aspa…
Contig16387	9.3497	11.6193	'protein.synthesis.ribosomal protein.eukaryotic.40S subunit.S7'	'(chl4|512819 : 187.0) no description available & (at1g48830 : 171.0) Ribosomal protein S7e family protein; FUNCTIONS IN: structural constituent of ribosome; INVOLVED IN: translation; LOCATED IN: cytosolic small ribosomal subunit, cytosolic ribosome, cell wall, plasma membrane, chloroplast; EXPRESSED IN: 23 plant structures; EXPRESSED DURING: 13 growth stages; CONTAINS InterPro DOMAIN/s: Ribosoma…
Contig16397	6.27233	8.12821	'not assigned.unknown'	'(gnl|cdd|36433 : 50.4) no description available & (reliability: 100.0) & (original description: Contig16397 Contig16397)'
Contig16421	-7.20083	-9.40267	'signalling.light.COP9 signalosome'	'(loc_os08g39070.1 : 139.0) no description available & (at4g26430 : 137.0) one of two genes encoding subunit 6 of COP9 signalosome complex; COP9 signalosome subunit 6B (CSN6B); CONTAINS InterPro DOMAIN/s: Mov34/MPN/PAD-1 (InterPro:IPR000555); BEST Arabidopsis thaliana protein match is: COP9 signalosome subunit 6A (TAIR:AT5G56280.1); Has 30201 Blast hits to 17322 proteins in 780 species: Archae - …
Contig16425	-9.07669	-10.361	'not assigned.unknown'	'(gnl|cdd|33678 : 56.2) no description available & (gnl|cdd|36433 : 54.3) no description available & (reliability: 100.0) & (original description: Contig16425 Contig16425)'
Contig16442	-8.44499	-8.87099	'protein.synthesis.ribosomal protein.eukaryotic.40S subunit.S12'	'(loc_os07g12650.3 : 97.4) no description available & (q9xhs0|rs12_horvu : 94.7) 40S ribosomal protein S12 - Hordeum vulgare (Barley) & (at1g15930 : 89.4) Ribosomal protein L7Ae/L30e/S12e/Gadd45 family protein; FUNCTIONS IN: structural constituent of ribosome; INVOLVED IN: response to cadmium ion, response to salt stress, translation; LOCATED IN: cytosolic small ribosomal subunit, cytosolic ribos…
Contig16466	-6.10796	-10.0576	'not assigned.unknown'	' no hits & (original description: Contig16466 Contig16466)'
Contig16496	9.5979	2.84227	'not assigned.no ontology'	'(at4g04670 : 217.0) Met-10+ like family protein / kelch repeat-containing protein; CONTAINS InterPro DOMAIN/s: Galactose oxidase/kelch, beta-propeller (InterPro:IPR011043), Kelch repeat type 1 (InterPro:IPR006652), Protein of unknown function Met10 (InterPro:IPR003402), Kelch repeat type 2 (InterPro:IPR011498), Kelch-type beta propeller (InterPro:IPR015915), tRNA wybutosine-synthesizing protein …
Contig16518	-7.43782	-10.337	'not assigned.unknown'	'(chl4|522151 : 74.7) no description available & (ipr001910 : 62.498302) Inosine/uridine-preferring nucleoside hydrolase domain & (loc_os03g31170.1 : 50.4) no description available & (gnl|cdd|38301 : 50.4) no description available & (reliability: 100.0) & (original description: Contig16518 Contig16518)'
Contig16526	-9.30832	-11.8083	'nucleotide metabolism.phosphotransfer and pyrophosphatases.nucleoside diphosphate kinase'	'(at4g09320 : 138.0) nucleoside diphosphate kinase type 1 (NDPK1) gene, complete; NDPK1; FUNCTIONS IN: nucleoside diphosphate kinase activity, ATP binding; INVOLVED IN: response to cadmium ion, response to salt stress; LOCATED IN: apoplast, peroxisome, chloroplast, plasma membrane, vacuole; EXPRESSED IN: 30 plant structures; EXPRESSED DURING: 15 growth stages; CONTAINS InterPro DOMAIN/s: Nucleosi…
Contig16527	-5.917	-2.19114	'not assigned.unknown'	' no hits & (original description: Contig16527 Contig16527)'
[truncated: 4,174 more rows]

## Sheet: NEW contigs TAS - Reseq
Contig33
Contig44
[truncated: 5,589 more rows]

## Sheet: SAS - seq vs reseq
CONTIG	Log2FC_RB85_RNAseq	Log2FC_RB85_Reseq	NAME	DESCRIPTION
[truncated: 2,616 more rows]

[truncated: 1 more sheets: NEW contigs SAS - Reseq]
